# Supplementary material for: Microbial abundance, activity and population genomic profiling with mOTUs2
Source: Nat Commun. 2019 Mar 4;10:1014. doi: 10.1038/s41467-019-08844-4 (PMC6399450; doi:10.1038/s41467-019-08844-4)
Supplement: Supplementary file 3 — Supplementary Data 1 [file 41467_2019_8844_MOESM3_ESM.xlsx]

## Sheet: Supplementary Data 1
SampleID used in this study	Data source #	HMP body site	Genbank/ENA ID(s)	Used for MG detection [1=yes; 0=no]		HMP body subsite	HMP body site
103092734-palatinetonsils3	1	OR	SRS148284	1		anteriornares	SK									1
103092734-subgingivalplaque3	1	OR	SRS148290	1		attachedkeratinizedgingiva	OR									2
103092734-supragingivalplaque3	1	OR	SRS148262	1		buccalmucosa	OR									3
103092734-tonguedorsum3	1	OR	SRS148276	1		keratinizedgingiva	OR									4
147406386-buccalmucosa2	1	OR	SRS144092	1		leftretroauricularcrease	SK									5
147406386-keratinizedgingiva2	1	OR	SRS144116	1		lretroauricularcrease	SK									6
147406386-stool3	1	ST	SRS147088	1		midvagina	VG									7
147406386-subgingivalplaque2	1	OR	SRS144124	1		palatinetonsils	OR									#REF!
147406386-supragingivalplaque2	1	OR	SRS144096	1		posteriorfornix	VG									9
147406386-supragingivalplaque3	1	OR	SRS147106	1		rantecubitalfossa	SK									8
147406386-tonguedorsum3	1	OR	SRS147094	1		rightretroauricularcrease	SK									0
158114885-supragingivalplaque2	1	OR	SRS022980	1		rretroauricularcrease	SK
158155345-tonguedorsum2	1	OR	SRS021897	1		saliva	OR
158216035-tonguedorsum2	1	OR	SRS021528	1		stool	ST
158256496-anteriornares2	1	SK	SRS022006	1		subgingivalplaque	OR
158256496-buccalmucosa2	1	OR	SRS021986	1		supragingivalplaque	OR
158256496-posteriorfornix2	1	VG	SRS021969	1		throat	OR
158256496-stool2	1	ST	SRS021948	1		tonguedorsum	OR
158256496-supragingivalplaque2	1	OR	SRS021960	1		vaginalintroitus	VG
158256496-tonguedorsum2	1	OR	SRS021954	1
158337416-anteriornares1	1	SK	SRS012291	1
158337416-anteriornares2	1	SK	SRS022129	1		Data source #	Number of samples	Data source
158337416-buccalmucosa1	1	OR	SRS012281	1		1	1210	Human Microbiome Project Consortium (2012). Nature 486, 215-221; Nature 486, 207-214; https://www.hmpdacc.org/HMIWGS/healthy
158337416-buccalmucosa2	1	OR	SRS022079	1		2	760	Qin et al. (2010). Nature 464, 59-65; Nielsen et al. (2014). Nature Biotechnology 32, 822-828; Li et al. (2014). Nature Biotechnology 32, 834-841; LeChatelier et al. (2013). Nature 500, 541-546.
158337416-posteriorfornix1	1	VG	SRS012294	1		3	368	Qin et al. (2012). Nature 490, 55-60.
158337416-posteriorfornix2	1	VG	SRS022092	1		4	194	Zeller et al. (2014). Mol Syst Biol 10, 766.
158337416-stool1	1	ST	SRS012273	1		5	156	Feng et al. (2015). Nat Commun 6, 6528.
158337416-stool2	1	ST	SRS022093,SRS022071	1		6	145	Karlsson et al. (2013). Nature 498, 99-103.
158337416-supragingivalplaque1	1	OR	SRS012285	1		7	243	Sunagawa et al. (2015). Science 348(6237), 1261359.
158337416-supragingivalplaque2	1	OR	SRS022083	1		8	70	Voigt et al. (2015). Genome Biology 16(1), 73.
158337416-tonguedorsum1	1	OR	SRS012279	1		9	72	Heintz-Buschart et al. (2016). Nat Microbiol 2:16180.
158337416-tonguedorsum2	1	OR	SRS022077	1
158357646-stool2	1	ST	SRS017916	1
158398106-anteriornares1	1	SK	SRS012663	1
158458797-anteriornares1	1	SK	SRS011105	1
158458797-buccalmucosa1	1	OR	SRS011090	1
158458797-posteriorfornix1	1	VG	SRS011111	1
158458797-stool1	1	ST	SRS011061	1
158458797-supragingivalplaque1	1	OR	SRS011098	1
158458797-tonguedorsum1	1	OR	SRS011086	1
158458797-tonguedorsum2	1	OR	SRS022464	1
158479027-anteriornares1	1	SK	SRS011132	1
158479027-anteriornares2	1	SK	SRS021483	1
158479027-buccalmucosa2	1	OR	SRS021473	1
158479027-stool1	1	ST	SRS011084	1
158479027-stool2	1	ST	SRS021484	1
158479027-supragingivalplaque1	1	OR	SRS011126	1
158479027-supragingivalplaque2	1	OR	SRS021477	1
158479027-tonguedorsum1	1	OR	SRS011115	1
158479027-tonguedorsum2	1	OR	SRS021496	1
158499257-anteriornares2	1	SK	SRS022645	1
158499257-buccalmucosa1	1	OR	SRS011144	1
158499257-buccalmucosa2	1	OR	SRS022625	1
158499257-stool1	1	ST	SRS011134	1
158499257-stool2	1	ST	SRS022609	1
158499257-supragingivalplaque1	1	OR	SRS011152	1
158499257-supragingivalplaque2	1	OR	SRS022602	1
158499257-tonguedorsum1	1	OR	SRS011140	1
158499257-tonguedorsum2	1	OR	SRS022621	1
158742018-anteriornares1	1	SK	SRS011263	1
158742018-buccalmucosa1	1	OR	SRS011247	1
158742018-posteriorfornix1	1	VG	SRS011269	1
158742018-stool1	1	ST	SRS011239	1
158742018-supragingivalplaque1	1	OR	SRS011255	1
158742018-tonguedorsum1	1	OR	SRS011243	1
158802708-anteriornares1	1	SK	SRS012998	1
158802708-buccalmucosa1	1	OR	SRS012985	1
158802708-buccalmucosa2	1	OR	SRS023534	1
158802708-buccalmucosa3	1	OR	SRS077857	1
158802708-lretroauricularcrease3	1	SK	SRS077863	1
158802708-rretroauricularcrease3	1	SK	SRS077864	1
158802708-stool1	1	ST	SRS012969,SRS011271	1
158802708-stool2	1	ST	SRS023526	1
158802708-stool3	1	ST	SRS077849	1
158802708-supragingivalplaque1	1	OR	SRS012989	1
158802708-supragingivalplaque2	1	OR	SRS023538	1
158802708-supragingivalplaque3	1	OR	SRS077861	1
158802708-tonguedorsum1	1	OR	SRS012983	1
158802708-tonguedorsum2	1	OR	SRS023557	1
158802708-tonguedorsum3	1	OR	SRS077855	1
158822939-stool1	1	ST	SRS012849	1
158883629-anteriornares2	1	SK	SRS023847	1
158883629-buccalmucosa1	1	OR	SRS012918	1
158883629-buccalmucosa2	1	OR	SRS023837	1
158883629-buccalmucosa3	1	OR	SRS075406	1
158883629-lretroauricularcrease1	1	SK	SRS012924	1
158883629-posteriorfornix1	1	VG	SRS012934	1
158883629-posteriorfornix2	1	VG	SRS023850	1
158883629-posteriorfornix3	1	VG	SRS075419	1
158883629-stool1	1	ST	SRS012902	1
158883629-stool2	1	ST	SRS023829	1
158883629-stool3	1	ST	SRS075398	1
158883629-supragingivalplaque1	1	OR	SRS012922	1
158883629-supragingivalplaque2	1	OR	SRS023841	1
158883629-supragingivalplaque3	1	OR	SRS075410	1
158883629-tonguedorsum1	1	OR	SRS012916	1
158883629-tonguedorsum2	1	OR	SRS023835	1
158883629-tonguedorsum3	1	OR	SRS075404	1
158924089-anteriornares2	1	SK	SRS023212	1
158924089-stool2	1	ST	SRS023176	1
158944319-anteriornares2	1	SK	SRS024301	1
158944319-anteriornares3	1	SK	SRS078260	1
158944319-buccalmucosa1	1	OR	SRS011310	1
158944319-buccalmucosa2	1	OR	SRS024281	1
158944319-buccalmucosa3	1	OR	SRS078250	1
158944319-posteriorfornix1	1	VG	SRS011355	1
158944319-posteriorfornix2	1	VG	SRS024310	1
158944319-posteriorfornix3	1	VG	SRS078263	1
158944319-rretroauricularcrease3	1	SK	SRS078257	1
158944319-stool1	1	ST	SRS011302	1
158944319-stool2	1	ST	SRS024265	1
158944319-stool3	1	ST	SRS078242	1
158944319-supragingivalplaque1	1	OR	SRS011343	1
158944319-supragingivalplaque2	1	OR	SRS024289	1
158944319-supragingivalplaque3	1	OR	SRS078254	1
158944319-tonguedorsum1	1	OR	SRS011306	1
158944319-tonguedorsum2	1	OR	SRS024277	1
158944319-tonguedorsum3	1	OR	SRS078248	1
158984779-anteriornares1	1	SK	SRS011397	1
158984779-stool1	1	ST	SRS013098	1
159005010-buccalmucosa2	1	OR	SRS023591	1
159005010-posteriorfornix2	1	VG	SRS023604	1
159005010-stool2	1	ST	SRS023583	1
159005010-supragingivalplaque2	1	OR	SRS023595	1
159005010-tonguedorsum2	1	OR	SRS023617	1
159146620-stool1	1	ST	SRS011452	1
159166850-stool1	1	ST	SRS011529	1
159166850-stool2	1	ST	SRS049896	1
159166850-supragingivalplaque2	1	OR	SRS052061	1
159207311-anteriornares1	1	SK	SRS013637	1
159207311-anteriornares2	1	SK	SRS024150	1
159207311-buccalmucosa1	1	OR	SRS013506	1
159207311-buccalmucosa2	1	OR	SRS024140	1
159207311-buccalmucosa3	1	OR	SRS078427	1
159207311-lretroauricularcrease3	1	SK	SRS078433	1
159207311-rretroauricularcrease3	1	SK	SRS078434	1
159207311-stool1	1	ST	SRS013476	1
159207311-stool2	1	ST	SRS024132	1
159207311-stool3	1	ST	SRS078419	1
159207311-supragingivalplaque1	1	OR	SRS017304	1
159207311-supragingivalplaque2	1	OR	SRS024144	1
159207311-supragingivalplaque3	1	OR	SRS078431	1
159207311-tonguedorsum1	1	OR	SRS013502	1
159207311-tonguedorsum2	1	OR	SRS024138	1
159207311-tonguedorsum3	1	OR	SRS078425	1
159227541-posteriorfornix1	1	VG	SRS013542	1
159227541-posteriorfornix2	1	VG	SRS052756	1
159227541-posteriorfornix3	1	VG	SRS078197	1
159227541-stool1	1	ST	SRS013521	1
159227541-stool2	1	ST	SRS049995	1
159227541-stool3	1	ST	SRS078176	1
159227541-supragingivalplaque1	1	OR	SRS013533	1
159227541-tonguedorsum2	1	OR	SRS049147	1
159227541-tonguedorsum3	1	OR	SRS078182	1
159247771-anteriornares2	1	SK	SRS024064	1
159247771-buccalmucosa2	1	OR	SRS024017	1
159247771-posteriorfornix1	1	VG	SRS011584	1
159247771-posteriorfornix2	1	VG	SRS024068	1
159247771-stool1	1	ST	SRS011405	1
159247771-stool2	1	ST	SRS024009	1
159247771-supragingivalplaque2	1	OR	SRS024021	1
159247771-tonguedorsum2	1	OR	SRS024015	1
159268001-anteriornares1	1	SK	SRS013740	1
159268001-buccalmucosa1	1	OR	SRS013711	1
159268001-buccalmucosa2	1	OR	SRS023930	1
159268001-buccalmucosa3	1	OR	SRS078775	1
159268001-rretroauricularcrease3	1	SK	SRS078741	1
159268001-stool1	1	ST	SRS013687	1
159268001-stool2	1	ST	SRS023914	1
159268001-supragingivalplaque1	1	OR	SRS013723	1
159268001-supragingivalplaque2	1	OR	SRS023938	1
159268001-supragingivalplaque3	1	OR	SRS078738	1
159268001-tonguedorsum1	1	OR	SRS013705	1
159268001-tonguedorsum2	1	OR	SRS023926	1
159268001-tonguedorsum3	1	OR	SRS078733	1
159288231-stool1	1	ST	SRS013638,SRS013639	1
159369152-anteriornares2	1	SK	SRS023970	1
159369152-buccalmucosa2	1	OR	SRS023987	1
159369152-stool1	1	ST	SRS013158	1
159369152-stool2	1	ST	SRS023971	1
159369152-supragingivalplaque1	1	OR	SRS013170	1
159369152-supragingivalplaque2	1	OR	SRS023964	1
159369152-tonguedorsum1	1	OR	SRS013164	1
159369152-tonguedorsum2	1	OR	SRS023958	1
159429842-stool1	1	ST	SRS016437,SRS016438	1
159450072-leftretroauricularcrease1	1	SK	SRS016944	1
159470302-tonguedorsum1	1	OR	SRS016969	1
159490532-anteriornares1	1	SK	SRS017044	1
159490532-anteriornares2	1	SK	SRS044474	1
159490532-buccalmucosa1	1	OR	SRS017013	1
159490532-buccalmucosa2	1	OR	SRS046686	1
159490532-rightretroauricularcrease2	1	SK	SRS058182	1
159490532-stool1	1	ST	SRS016990,SRS016989	1
159490532-stool2	1	ST	SRS052027	1
159490532-supragingivalplaque1	1	OR	SRS017025	1
159490532-supragingivalplaque2	1	OR	SRS054430	1
159490532-tonguedorsum1	1	OR	SRS017007	1
159490532-tonguedorsum2	1	OR	SRS055495	1
159510762-anteriornares3	1	SK	SRS063035	1
159510762-stool1	1	ST	SRS017247	1
159510762-stool2	1	ST	SRS024075	1
159510762-supragingivalplaque2	1	OR	SRS024087	1
159510762-supragingivalplaque3	1	OR	SRS064329	1
159510762-tonguedorsum2	1	OR	SRS024081	1
159510762-tonguedorsum3	1	OR	SRS063932	1
159551223-anteriornares1	1	SK	SRS017156	1
159551223-buccalmucosa1	1	OR	SRS017127	1
159551223-buccalmucosa2	1	OR	SRS024347	1
159551223-stool1	1	ST	SRS017103	1
159551223-stool2	1	ST	SRS024331	1
159551223-supragingivalplaque1	1	OR	SRS017139	1
159551223-supragingivalplaque2	1	OR	SRS024355	1
159551223-tonguedorsum1	1	OR	SRS017120	1
159551223-tonguedorsum2	1	OR	SRS024318	1
159571453-anteriornares1	1	SK	SRS013155	1
159571453-buccalmucosa1	1	OR	SRS013825	1
159571453-buccalmucosa2	1	OR	SRS024470	1
159571453-leftretroauricularcrease2	1	SK	SRS024482	1
159571453-stool1	1	ST	SRS013800	1
159571453-stool2	1	ST	SRS024435	1
159571453-supragingivalplaque1	1	OR	SRS013836	1
159571453-supragingivalplaque2	1	OR	SRS024447	1
159571453-tonguedorsum1	1	OR	SRS013818	1
159571453-tonguedorsum2	1	OR	SRS024441	1
159591683-anteriornares1	1	SK	SRS013269	1
159591683-anteriornares2	1	SK	SRS024567	1
159591683-buccalmucosa1	1	OR	SRS013239	1
159591683-buccalmucosa2	1	OR	SRS024557	1
159591683-leftretroauricularcrease1	1	SK	SRS013258	1
159591683-leftretroauricularcrease2	1	SK	SRS024596	1
159591683-rightretroauricularcrease1	1	SK	SRS013261	1
159591683-rightretroauricularcrease2	1	SK	SRS024598	1
159591683-stool1	1	ST	SRS013216,SRS013215	1
159591683-stool2	1	ST	SRS024549	1
159591683-supragingivalplaque1	1	OR	SRS013252	1
159591683-supragingivalplaque2	1	OR	SRS024561	1
159591683-tonguedorsum1	1	OR	SRS013234	1
159591683-tonguedorsum2	1	OR	SRS024580	1
159611913-buccalmucosa1	1	OR	SRS017080	1
159611913-buccalmucosa2	1	OR	SRS024641	1
159611913-leftretroauricularcrease2	1	SK	SRS024620	1
159611913-rightretroauricularcrease2	1	SK	SRS024655	1
159611913-stool1	1	ST	SRS016954	1
159611913-stool2	1	ST	SRS024625	1
159611913-supragingivalplaque1	1	OR	SRS017088	1
159611913-supragingivalplaque2	1	OR	SRS024649	1
159611913-tonguedorsum1	1	OR	SRS017076	1
159611913-tonguedorsum2	1	OR	SRS024637	1
159632143-buccalmucosa1	1	OR	SRS016349	1
159632143-stool1	1	ST	SRS017307	1
159632143-supragingivalplaque1	1	OR	SRS016360	1
159632143-tonguedorsum1	1	OR	SRS016342	1
159672603-anteriornares1	1	SK	SRS016434	1
159713063-anteriornares2	1	SK	SRS024424	1
159713063-buccalmucosa2	1	OR	SRS024377	1
159713063-posteriorfornix2	1	VG	SRS024428	1
159713063-stool2	1	ST	SRS024388	1
159713063-supragingivalplaque2	1	OR	SRS024381	1
159713063-tonguedorsum2	1	OR	SRS024375	1
159733294-stool1	1	ST	SRS011586	1
159733294-tonguedorsum1	1	OR	SRS016815	1
159753524-anteriornares1	1	SK	SRS016513,SRS016553	1
159753524-buccalmucosa1	1	OR	SRS016503,SRS016533	1
159753524-buccalmucosa2	1	OR	SRS056157,SRS054018	1
159753524-buccalmucosa3	1	OR	SRS077738,SRS077767	1
159753524-lretroauricularcrease2	1	SK	SRS043610	1
159753524-lretroauricularcrease3	1	SK	SRS077744	1
159753524-posteriorfornix1	1	VG	SRS016516,SRS016559	1
159753524-posteriorfornix2	1	VG	SRS056623,SRS042858	1
159753524-posteriorfornix3	1	VG	SRS077793,SRS077751	1
159753524-rretroauricularcrease2	1	SK	SRS050557	1
159753524-rretroauricularcrease3	1	SK	SRS077745	1
159753524-stool1	1	ST	SRS016495,SRS016517	1
159753524-stool2	1	ST	SRS045528,SRS053214	1
159753524-stool3	1	ST	SRS077753,SRS077730	1
159753524-supragingivalplaque1	1	OR	SRS016541	1
159753524-tonguedorsum1	1	OR	SRS016501,SRS016529	1
159753524-tonguedorsum3	1	OR	SRS077763,SRS077736	1
159814214-anteriornares1	1	SK	SRS017244	1
159814214-anteriornares2	1	SK	SRS047225	1
159814214-buccalmucosa1	1	OR	SRS017215	1
159814214-buccalmucosa2	1	OR	SRS043422	1
159814214-stool1	1	ST	SRS017191	1
159814214-stool2	1	ST	SRS043701	1
159814214-supragingivalplaque1	1	OR	SRS017227	1
159814214-supragingivalplaque2	1	OR	SRS047113	1
159814214-tonguedorsum1	1	OR	SRS017209	1
159814214-tonguedorsum2	1	OR	SRS050669	1
159915365-anteriornares1	1	SK	SRS016581	1
159915365-buccalmucosa1	1	OR	SRS016600	1
159915365-posteriorfornix1	1	VG	SRS016584	1
159915365-stool1	1	ST	SRS016585	1
159915365-supragingivalplaque1	1	OR	SRS016575	1
159915365-tonguedorsum1	1	OR	SRS016569	1
160097436-stool2	1	ST	SRS055533	1
160158126-buccalmucosa1	1	OR	SRS018149	1
160158126-buccalmucosa2	1	OR	SRS054569	1
160158126-stool1	1	ST	SRS018133	1
160158126-stool2	1	ST	SRS058770	1
160158126-supragingivalplaque1	1	OR	SRS018157	1
160158126-supragingivalplaque2	1	OR	SRS047634	1
160158126-tonguedorsum1	1	OR	SRS018145	1
160158126-tonguedorsum2	1	OR	SRS057692	1
160178356-anteriornares1	1	SK	SRS018369	1
160178356-anteriornares2	1	SK	SRS042959	1
160178356-anteriornares3	1	SK	SRS075096	1
160178356-buccalmucosa1	1	OR	SRS018359	1
160178356-buccalmucosa2	1	OR	SRS044472	1
160178356-buccalmucosa3	1	OR	SRS075086	1
160178356-lretroauricularcrease2	1	SK	SRS056699	1
160178356-lretroauricularcrease3	1	SK	SRS075092	1
160178356-rretroauricularcrease3	1	SK	SRS075093	1
160178356-stool1	1	ST	SRS018351	1
160178356-stool2	1	ST	SRS056273	1
160178356-stool3	1	ST	SRS075078	1
160178356-supragingivalplaque1	1	OR	SRS018394	1
160178356-supragingivalplaque2	1	OR	SRS058261	1
160178356-supragingivalplaque3	1	OR	SRS075090	1
160178356-tonguedorsum1	1	OR	SRS018357	1
160178356-tonguedorsum2	1	OR	SRS052518	1
160178356-tonguedorsum3	1	OR	SRS075084	1
160218816-anteriornares1	1	SK	SRS018463	1
160218816-buccalmucosa1	1	OR	SRS018443	1
160218816-stool1	1	ST	SRS018427	1
160218816-tonguedorsum1	1	OR	SRS018439	1
160259276-supragingivalplaque1	1	OR	SRS018479,SRS018513	1
160259276-tonguedorsum1	1	OR	SRS018473,SRS018501	1
160319967-anteriornares1	1	SK	SRS017451	1
160319967-anteriornares2	1	SK	SRS042983	1
160319967-anteriornares3	1	SK	SRS078683	1
160319967-buccalmucosa1	1	OR	SRS017441	1
160319967-buccalmucosa2	1	OR	SRS050905	1
160319967-buccalmucosa3	1	OR	SRS078673	1
160319967-lretroauricularcrease2	1	SK	SRS058646	1
160319967-lretroauricularcrease3	1	SK	SRS078679	1
160319967-posteriorfornix1	1	VG	SRS017497	1
160319967-posteriorfornix2	1	VG	SRS052859	1
160319967-posteriorfornix3	1	VG	SRS078686	1
160319967-rretroauricularcrease2	1	SK	SRS045605	1
160319967-stool1	1	ST	SRS017433	1
160319967-stool2	1	ST	SRS050026	1
160319967-stool3	1	ST	SRS078665	1
160319967-supragingivalplaque1	1	OR	SRS017445	1
160319967-supragingivalplaque2	1	OR	SRS045015	1
160319967-supragingivalplaque3	1	OR	SRS078677	1
160319967-tonguedorsum1	1	OR	SRS017439	1
160319967-tonguedorsum2	1	OR	SRS054976	1
160319967-tonguedorsum3	1	OR	SRS078671	1
160380657-anteriornares1	1	SK	SRS018312	1
160380657-anteriornares2	1	SK	SRS058456	1
160380657-anteriornares3	1	SK	SRS074982	1
160380657-buccalmucosa1	1	OR	SRS018329	1
160380657-buccalmucosa2	1	OR	SRS056461	1
160380657-buccalmucosa3	1	OR	SRS074972	1
160380657-lretroauricularcrease2	1	SK	SRS053578	1
160380657-stool1	1	ST	SRS018313	1
160380657-stool2	1	ST	SRS053573	1
160380657-stool3	1	ST	SRS074964	1
160380657-supragingivalplaque1	1	OR	SRS018337	1
160380657-supragingivalplaque2	1	OR	SRS047590	1
160380657-supragingivalplaque3	1	OR	SRS074976	1
160380657-tonguedorsum1	1	OR	SRS018300	1
160380657-tonguedorsum2	1	OR	SRS049253	1
160380657-tonguedorsum3	1	OR	SRS074970	1
160400887-anteriornares1	1	SK	SRS020232	1
160400887-buccalmucosa1	1	OR	SRS020222	1
160400887-leftretroauricularcrease1	1	SK	SRS020261	1
160400887-rightretroauricularcrease1	1	SK	SRS020263	1
160400887-stool1	1	ST	SRS020233	1
160400887-supragingivalplaque1	1	OR	SRS020226	1
160400887-tonguedorsum1	1	OR	SRS020220	1
160421117-anteriornares1	1	SK	SRS016752	1
160421117-anteriornares2	1	SK	SRS056712	1
160421117-anteriornares3	1	SK	SRS074688	1
160421117-buccalmucosa1	1	OR	SRS016742	1
160421117-buccalmucosa2	1	OR	SRS049988	1
160421117-buccalmucosa3	1	OR	SRS074678	1
160421117-stool1	1	ST	SRS016753	1
160421117-stool2	1	ST	SRS045739	1
160421117-stool3	1	ST	SRS074670	1
160421117-supragingivalplaque1	1	OR	SRS016746	1
160421117-supragingivalplaque2	1	OR	SRS044230	1
160421117-supragingivalplaque3	1	OR	SRS074682	1
160421117-tonguedorsum1	1	OR	SRS016740	1
160421117-tonguedorsum2	1	OR	SRS054807	1
160421117-tonguedorsum3	1	OR	SRS074676	1
160481808-supragingivalplaque1	1	OR	SRS017387	1
160502038-anteriornares1	1	SK	SRS017517	1
160502038-anteriornares3	1	SK	SRS102820	1
160502038-buccalmucosa1	1	OR	SRS017537	1
160502038-buccalmucosa2	1	OR	SRS051786	1
160502038-buccalmucosa3	1	OR	SRS102810	1
160502038-lretroauricularcrease2	1	SK	SRS057559	1
160502038-lretroauricularcrease3	1	SK	SRS102816	1
160502038-posteriorfornix1	1	VG	SRS017520	1
160502038-posteriorfornix2	1	VG	SRS057344	1
160502038-posteriorfornix3	1	VG	SRS102823	1
160502038-rretroauricularcrease3	1	SK	SRS102817	1
160502038-stool1	1	ST	SRS017521	1
160502038-stool2	1	ST	SRS049402	1
160502038-stool3	1	ST	SRS140492	1
160502038-supragingivalplaque1	1	OR	SRS017511	1
160502038-supragingivalplaque2	1	OR	SRS050799	1
160502038-supragingivalplaque3	1	OR	SRS102814	1
160502038-tonguedorsum1	1	OR	SRS017533	1
160502038-tonguedorsum2	1	OR	SRS057124	1
160502038-tonguedorsum3	1	OR	SRS102808	1
160542498-supragingivalplaque1	1	OR	SRS017757,SRS017788	1
160582958-anteriornares1	1	SK	SRS017697	1
160582958-anteriornares2	1	SK	SRS049191	1
160582958-anteriornares3	1	SK	SRS145515	1
160582958-buccalmucosa1	1	OR	SRS017687	1
160582958-buccalmucosa2	1	OR	SRS042409	1
160582958-buccalmucosa3	1	OR	SRS145505	1
160582958-posteriorfornix1	1	VG	SRS017700	1
160582958-posteriorfornix2	1	VG	SRS051637	1
160582958-posteriorfornix3	1	VG	SRS145518	1
160582958-rretroauricularcrease2	1	SK	SRS047134	1
160582958-stool1	1	ST	SRS017701	1
160582958-stool2	1	ST	SRS053649	1
160582958-stool3	1	ST	SRS145497	1
160582958-supragingivalplaque1	1	OR	SRS017691	1
160582958-supragingivalplaque2	1	OR	SRS044448	1
160582958-supragingivalplaque3	1	OR	SRS145509	1
160582958-tonguedorsum1	1	OR	SRS017713	1
160582958-tonguedorsum2	1	OR	SRS048893	1
160582958-tonguedorsum3	1	OR	SRS145503	1
160603188-anteriornares1	1	SK	SRS017820	1
160603188-anteriornares2	1	SK	SRS046035	1
160603188-anteriornares3	1	SK	SRS075359	1
160603188-buccalmucosa1	1	OR	SRS017810	1
160603188-buccalmucosa2	1	OR	SRS045638	1
160603188-buccalmucosa3	1	OR	SRS075349	1
160603188-leftretroauricularcrease1	1	SK	SRS017849	1
160603188-lretroauricularcrease2	1	SK	SRS049547	1
160603188-lretroauricularcrease3	1	SK	SRS075355	1
160603188-rightretroauricularcrease1	1	SK	SRS017851	1
160603188-rretroauricularcrease3	1	SK	SRS075356	1
160603188-stool1	1	ST	SRS017821	1
160603188-stool2	1	ST	SRS058070	1
160603188-stool3	1	ST	SRS075341	1
160603188-supragingivalplaque1	1	OR	SRS017814	1
160603188-supragingivalplaque2	1	OR	SRS058730	1
160603188-supragingivalplaque3	1	OR	SRS075353	1
160603188-tonguedorsum1	1	OR	SRS017808	1
160603188-tonguedorsum2	1	OR	SRS055177	1
160603188-tonguedorsum3	1	OR	SRS075347	1
160643649-anteriornares1	1	SK	SRS019986	1
160643649-buccalmucosa1	1	OR	SRS019976	1
160643649-posteriorfornix1	1	VG	SRS019989	1
160643649-stool1	1	ST	SRS019968	1
160643649-supragingivalplaque1	1	OR	SRS019980	1
160643649-tonguedorsum1	1	OR	SRS019974	1
160704339-anteriornares1	1	SK	SRS020386	1
160704339-buccalmucosa1	1	OR	SRS020336	1
160704339-posteriorfornix1	1	VG	SRS020349	1
160704339-stool1	1	ST	SRS020328	1
160704339-supragingivalplaque1	1	OR	SRS020340	1
160704339-tonguedorsum1	1	OR	SRS020334	1
160765029-anteriornares1	1	SK	SRS020868	1
160765029-buccalmucosa1	1	OR	SRS020858	1
160765029-stool1	1	ST	SRS020869	1
160765029-supragingivalplaque1	1	OR	SRS020862	1
160765029-tonguedorsum1	1	OR	SRS020856	1
160906640-tonguedorsum1	1	OR	SRS020571	1
160947100-stool1	1	ST	SRS020622	1
160947100-tonguedorsum1	1	OR	SRS020628	1
161007791-stool1	1	ST	SRS021153	1
161230322-stool1	1	ST	SRS021219	1
161412393-stool2	1	ST	SRS053356	1
161554003-stool2	1	ST	SRS054352	1
178713055-stool2	1	ST	SRS142599	1
178713055-supragingivalplaque2	1	OR	SRS142608	1
178713055-tonguedorsum2	1	OR	SRS142602	1
234447334-buccalmucosa2	1	OR	SRS142791	1
234447334-tonguedorsum2	1	OR	SRS142787	1
246515023-anteriornares2	1	SK	SRS050225	1
246515023-anteriornares3	1	SK	SRS140663	1
246515023-buccalmucosa1	1	OR	SRS023354	1
246515023-buccalmucosa2	1	OR	SRS057022	1
246515023-buccalmucosa3	1	OR	SRS140653	1
246515023-posteriorfornix1	1	VG	SRS023466,SRS023468	1
246515023-posteriorfornix2	1	VG	SRS055298	1
246515023-posteriorfornix3	1	VG	SRS140666	1
246515023-stool1	1	ST	SRS023346	1
246515023-stool2	1	ST	SRS057717	1
246515023-stool3	1	ST	SRS140645	1
246515023-supragingivalplaque1	1	OR	SRS023358	1
246515023-supragingivalplaque2	1	OR	SRS049318	1
246515023-tonguedorsum1	1	OR	SRS023352	1
246515023-tonguedorsum2	1	OR	SRS045715	1
246515023-tonguedorsum3	1	OR	SRS140651	1
275382046-buccalmucosa3	1	OR	SRS146979	1
275382046-palatinetonsils2	1	OR	SRS144424	1
275382046-stool3	1	ST	SRS147022	1
275382046-supragingivalplaque2	1	OR	SRS144402	1
275382046-supragingivalplaque3	1	OR	SRS147008	1
295137534-tonguedorsum2	1	OR	SRS064014	1
336497421-stool2	1	ST	SRS064973	1
338793263-anteriornares1	1	SK	SRS054061	1
338793263-buccalmucosa1	1	OR	SRS050029	1
338793263-buccalmucosa2	1	OR	SRS142660	1
338793263-posteriorfornix1	1	VG	SRS051505	1
338793263-posteriorfornix2	1	VG	SRS142710	1
338793263-rightretroauricularcrease1	1	SK	SRS045606	1
338793263-stool1	1	ST	SRS054590	1
338793263-stool2	1	ST	SRS142712	1
338793263-supragingivalplaque1	1	OR	SRS052604	1
338793263-supragingivalplaque2	1	OR	SRS142664	1
338793263-tonguedorsum1	1	OR	SRS052227	1
338793263-tonguedorsum2	1	OR	SRS142680	1
368533040-stool1	1	ST	SRS024663	1
370027359-anteriornares3	1	SK	SRS147238	1
370027359-palatinetonsils2	1	OR	SRS143062	1
370027359-stool2	1	ST	SRS143070	1
370027359-subgingivalplaque2	1	OR	SRS143068	1
370027359-supragingivalplaque2	1	OR	SRS143066	1
370027359-tonguedorsum3	1	OR	SRS147226	1
370425937-buccalmucosa1	1	OR	SRS022721	1
370425937-buccalmucosa2	1	OR	SRS052668	1
370425937-posteriorfornix1	1	VG	SRS022734	1
370425937-posteriorfornix2	1	VG	SRS052620	1
370425937-stool1	1	ST	SRS022713	1
370425937-stool2	1	ST	SRS057478	1
370425937-supragingivalplaque1	1	OR	SRS022725	1
370425937-supragingivalplaque2	1	OR	SRS053917	1
370425937-tonguedorsum1	1	OR	SRS022719	1
370425937-tonguedorsum2	1	OR	SRS044662	1
375450439-posteriorfornix3	1	VG	SRS077210	1
375450439-stool3	1	ST	SRS077194	1
375450439-tonguedorsum3	1	OR	SRS077216	1
375450439-vaginalintroitus3	1	VG	SRS077206	1
404239096-anteriornares1	1	SK	SRS050025	1
404239096-buccalmucosa1	1	OR	SRS045049	1
404239096-rightretroauricularcrease1	1	SK	SRS058221	1
404239096-stool1	1	ST	SRS045713	1
404239096-supragingivalplaque1	1	OR	SRS043755	1
404239096-supragingivalplaque2	1	OR	SRS148472	1
404239096-tonguedorsum1	1	OR	SRS042643	1
508703490-anteriornares1	1	SK	SRS047708	1
508703490-buccalmucosa1	1	OR	SRS058186	1
508703490-buccalmucosa2	1	OR	SRS104169	1
508703490-posteriorfornix1	1	VG	SRS050184	1
508703490-posteriorfornix2	1	VG	SRS104195	1
508703490-stool1	1	ST	SRS053335	1
508703490-stool2	1	ST	SRS104197	1
508703490-stool3	1	ST	SRS147766	1
508703490-supragingivalplaque1	1	OR	SRS053630	1
508703490-supragingivalplaque2	1	OR	SRS104177	1
508703490-supragingivalplaque3	1	OR	SRS147718	1
508703490-tonguedorsum1	1	OR	SRS053854	1
508703490-tonguedorsum2	1	OR	SRS104165	1
517810313-anteriornares2	1	SK	SRS143228	1
517810313-keratinizedgingiva2	1	OR	SRS143214	1
517810313-palatinetonsils2	1	OR	SRS143210	1
517810313-stool2	1	ST	SRS143181	1
517810313-supragingivalplaque2	1	OR	SRS143216	1
533247696-supragingivalplaque1	1	OR	SRS022281	1
550534656-anteriornares1	1	SK	SRS056906	1
550534656-buccalmucosa1	1	OR	SRS050007	1
550534656-buccalmucosa2	1	OR	SRS098502	1
550534656-buccalmucosa3	1	OR	SRS143608	1
550534656-posteriorfornix1	1	VG	SRS057807	1
550534656-posteriorfornix2	1	VG	SRS098530	1
550534656-rantecubitalfossa3	1	SK	SRS143565	1
550534656-stool1	1	ST	SRS043001	1
550534656-stool2	1	ST	SRS098514	1
550534656-stool3	1	ST	SRS143598	1
550534656-supragingivalplaque1	1	OR	SRS044366	1
550534656-supragingivalplaque3	1	OR	SRS143616	1
550534656-tonguedorsum1	1	OR	SRS044373	1
550534656-tonguedorsum2	1	OR	SRS098498	1
550534656-tonguedorsum3	1	OR	SRS143604	1
604812005-anteriornares1	1	SK	SRS043451	1
604812005-anteriornares2	1	SK	SRS045840	1
604812005-buccalmucosa1	1	OR	SRS043646	1
604812005-buccalmucosa2	1	OR	SRS046623	1
604812005-buccalmucosa3	1	OR	SRS101384	1
604812005-stool1	1	ST	SRS045004	1
604812005-stool2	1	ST	SRS045645	1
604812005-stool3	1	ST	SRS101376	1
604812005-supragingivalplaque1	1	OR	SRS058053	1
604812005-supragingivalplaque2	1	OR	SRS049268	1
604812005-supragingivalplaque3	1	OR	SRS101388	1
604812005-tonguedorsum1	1	OR	SRS055426	1
604812005-tonguedorsum2	1	OR	SRS045127	1
604812005-tonguedorsum3	1	OR	SRS101382	1
638754422-anteriornares3	1	SK	SRS101451	1
638754422-buccalmucosa1	1	OR	SRS022145	1
638754422-buccalmucosa2	1	OR	SRS051116	1
638754422-buccalmucosa3	1	OR	SRS101441	1
638754422-posteriorfornix1	1	VG	SRS022158	1
638754422-posteriorfornix2	1	VG	SRS048536	1
638754422-posteriorfornix3	1	VG	SRS101454	1
638754422-rretroauricularcrease3	1	SK	SRS101448	1
638754422-stool1	1	ST	SRS022137	1
638754422-stool2	1	ST	SRS055982	1
638754422-stool3	1	ST	SRS101433	1
638754422-supragingivalplaque1	1	OR	SRS022149	1
638754422-supragingivalplaque2	1	OR	SRS042984	1
638754422-supragingivalplaque3	1	OR	SRS101445	1
638754422-tonguedorsum1	1	OR	SRS022143	1
638754422-tonguedorsum2	1	OR	SRS048791	1
638754422-tonguedorsum3	1	OR	SRS101439	1
650853796-supragingivalplaque1	1	OR	SRS022883	1
663835652-posteriorfornix3	1	VG	SRS146849	1
663835652-stool3	1	ST	SRS146813	1
663835652-supragingivalplaque3	1	OR	SRS146830	1
663835652-tonguedorsum2	1	OR	SRS143253	1
663835652-tonguedorsum3	1	OR	SRS146824	1
675950834-anteriornares2	1	SK	SRS103959	1
675950834-buccalmucosa1	1	OR	SRS043239	1
675950834-buccalmucosa2	1	OR	SRS103943	1
675950834-posteriorfornix1	1	VG	SRS056796	1
675950834-posteriorfornix2	1	VG	SRS103938	1
675950834-stool1	1	ST	SRS053398	1
675950834-stool2	1	ST	SRS103987	1
675950834-supragingivalplaque1	1	OR	SRS055401	1
675950834-supragingivalplaque2	1	OR	SRS103983	1
675950834-supragingivalplaque3	1	OR	SRS144621	1
675950834-tonguedorsum1	1	OR	SRS050244	1
675950834-tonguedorsum2	1	OR	SRS103971	1
675950834-tonguedorsum3	1	OR	SRS144609	1
682102541-stool3	1	ST	SRS146812	1
682102541-supragingivalplaque3	1	OR	SRS146773	1
682102541-tonguedorsum3	1	OR	SRS146767	1
682449369-posteriorfornix1	1	VG	SRS046034	1
686765762-anteriornares1	1	SK	SRS052778	1
686765762-anteriornares2	1	SK	SRS063912	1
686765762-anteriornares3	1	SK	SRS100039	1
686765762-buccalmucosa1	1	OR	SRS042457	1
686765762-buccalmucosa2	1	OR	SRS065133	1
686765762-buccalmucosa3	1	OR	SRS100029	1
686765762-rretroauricularcrease3	1	SK	SRS100036	1
686765762-stool1	1	ST	SRS049900	1
686765762-stool2	1	ST	SRS064645	1
686765762-stool3	1	ST	SRS100021	1
686765762-supragingivalplaque1	1	OR	SRS045313	1
686765762-supragingivalplaque2	1	OR	SRS064219	1
686765762-supragingivalplaque3	1	OR	SRS100033	1
686765762-tonguedorsum1	1	OR	SRS043663	1
686765762-tonguedorsum2	1	OR	SRS062761	1
686765762-tonguedorsum3	1	OR	SRS100027	1
706846339-anteriornares1	1	SK	SRS058213	1
706846339-buccalmucosa1	1	OR	SRS045262	1
706846339-posteriorfornix1	1	VG	SRS042428	1
706846339-posteriorfornix2	1	VG	SRS142501	1
706846339-stool1	1	ST	SRS052697	1
706846339-stool2	1	ST	SRS142503	1
706846339-supragingivalplaque1	1	OR	SRS051941	1
706846339-supragingivalplaque2	1	OR	SRS142483	1
706846339-tonguedorsum1	1	OR	SRS054687	1
737052003-anteriornares1	1	SK	SRS052590	1
737052003-buccalmucosa1	1	OR	SRS055118	1
737052003-posteriorfornix1	1	VG	SRS056695	1
737052003-posteriorfornix2	1	VG	SRS147880	1
737052003-stool1	1	ST	SRS054956	1
737052003-stool2	1	ST	SRS147919	1
737052003-supragingivalplaque1	1	OR	SRS052876	1
737052003-supragingivalplaque2	1	OR	SRS147871	1
737052003-tonguedorsum1	1	OR	SRS047824	1
737052003-tonguedorsum2	1	OR	SRS147887	1
739574095-subgingivalplaque2	1	OR	SRS143036	1
739574095-throat2	1	OR	SRS143032	1
739574095-tonguedorsum2	1	OR	SRS143022	1
763395383-anteriornares3	1	SK	SRS077322	1
763395383-buccalmucosa3	1	OR	SRS077283	1
763395383-palatinetonsils3	1	OR	SRS077308	1
763395383-stool3	1	ST	SRS077294	1
763395383-subgingivalplaque3	1	OR	SRS077312	1
763395383-supragingivalplaque3	1	OR	SRS079308	1
763395383-tonguedorsum3	1	OR	SRS077300	1
763435843-anteriornares1	1	SK	SRS013876	1
763435843-anteriornares2	1	SK	SRS015793	1
763435843-buccalmucosa1	1	OR	SRS013881	1
763435843-buccalmucosa2	1	OR	SRS015799	1
763435843-stool2	1	ST	SRS015794	1
763435843-subgingivalplaque1	1	OR	SRS014107	1
763435843-supragingivalplaque2	1	OR	SRS015803	1
763435843-tonguedorsum1	1	OR	SRS013879	1
763435843-tonguedorsum2	1	OR	SRS015797	1
763456073-buccalmucosa3	1	OR	SRS075927	1
763456073-keratinizedgingiva3	1	OR	SRS075953	1
763456073-posteriorfornix2	1	VG	SRS049340	1
763456073-posteriorfornix3	1	VG	SRS075979	1
763456073-stool3	1	ST	SRS075963	1
763456073-subgingivalplaque3	1	OR	SRS075961	1
763456073-supragingivalplaque3	1	OR	SRS075959	1
763456073-throat3	1	OR	SRS075957	1
763456073-vaginalintroitus3	1	VG	SRS075975	1
763496533-anteriornares1	1	SK	SRS013956	1
763496533-anteriornares2	1	SK	SRS019119	1
763496533-attachedkeratinizedgingiva1	1	OR	SRS013946	1
763496533-attachedkeratinizedgingiva2	1	OR	SRS019125	1
763496533-buccalmucosa1	1	OR	SRS013945	1
763496533-buccalmucosa2	1	OR	SRS019124	1
763496533-palatinetonsils1	1	OR	SRS013947	1
763496533-palatinetonsils2	1	OR	SRS019126	1
763496533-rightretroauricularcrease2	1	SK	SRS019116	1
763496533-saliva1	1	OR	SRS013942	1
763496533-saliva2	1	OR	SRS019120	1
763496533-stool1	1	ST	SRS013951	1
763496533-stool2	1	ST	SRS019161	1
763496533-subgingivalplaque1	1	OR	SRS013950	1
763496533-subgingivalplaque2	1	OR	SRS019129	1
763496533-supragingivalplaque1	1	OR	SRS013949	1
763496533-supragingivalplaque2	1	OR	SRS019128	1
763496533-throat1	1	OR	SRS013948	1
763496533-throat2	1	OR	SRS019127	1
763496533-tonguedorsum2	1	OR	SRS019122	1
763536994-buccalmucosa3	1	OR	SRS063287	1
763536994-stool1	1	ST	SRS014287	1
763536994-stool2	1	ST	SRS050422	1
763536994-stool3	1	ST	SRS062427	1
763536994-supragingivalplaque3	1	OR	SRS064493	1
763536994-tonguedorsum1	1	OR	SRS014271	1
763536994-tonguedorsum2	1	OR	SRS047219	1
763536994-tonguedorsum3	1	OR	SRS062544	1
763557224-posteriorfornix3	1	VG	SRS098815	1
763557224-stool3	1	ST	SRS098827	1
763557224-supragingivalplaque3	1	OR	SRS098824	1
763557224-tonguedorsum3	1	OR	SRS098818	1
763577454-anteriornares1	1	SK	SRS014464	1
763577454-attachedkeratinizedgingiva1	1	OR	SRS014473	1
763577454-attachedkeratinizedgingiva2	1	OR	SRS015060	1
763577454-buccalmucosa1	1	OR	SRS014472	1
763577454-buccalmucosa2	1	OR	SRS015059	1
763577454-midvagina1	1	VG	SRS014466	1
763577454-midvagina2	1	VG	SRS015072	1
763577454-palatinetonsils1	1	OR	SRS014474	1
763577454-palatinetonsils2	1	OR	SRS015061	1
763577454-posteriorfornix1	1	VG	SRS014494	1
763577454-posteriorfornix2	1	VG	SRS015073	1
763577454-saliva1	1	OR	SRS014468	1
763577454-saliva2	1	OR	SRS015055	1
763577454-stool1	1	ST	SRS014459	1
763577454-stool2	1	ST	SRS015065	1
763577454-subgingivalplaque1	1	OR	SRS014477	1
763577454-subgingivalplaque2	1	OR	SRS015064	1
763577454-supragingivalplaque1	1	OR	SRS014476	1
763577454-supragingivalplaque2	1	OR	SRS015063	1
763577454-throat1	1	OR	SRS014475	1
763577454-throat2	1	OR	SRS015062	1
763577454-tonguedorsum1	1	OR	SRS014470	1
763577454-tonguedorsum2	1	OR	SRS015057	1
763577454-vaginalintroitus1	1	VG	SRS014465	1
763577454-vaginalintroitus2	1	VG	SRS015071	1
763597684-stool2	1	ST	SRS019582	1
763678604-stool1	1	ST	SRS014235	1
763678604-stool2	1	ST	SRS019685	1
763719065-posteriorfornix3	1	VG	SRS104501	1
763719065-stool3	1	ST	SRS104485	1
763719065-subgingivalplaque3	1	OR	SRS104521	1
763719065-supragingivalplaque3	1	OR	SRS104519	1
763719065-vaginalintroitus3	1	VG	SRS104497	1
763721271-stool1	1	ST	SRS063518	1
763759525-anteriornares2	1	SK	SRS056210	1
763759525-buccalmucosa1	1	OR	SRS015154	1
763759525-buccalmucosa2	1	OR	SRS045978	1
763759525-posteriorfornix1	1	VG	SRS015168	1
763759525-posteriorfornix2	1	VG	SRS044742	1
763759525-stool1	1	ST	SRS015190	1
763759525-stool2	1	ST	SRS043411	1
763759525-supragingivalplaque1	1	OR	SRS015158	1
763759525-supragingivalplaque2	1	OR	SRS043018	1
763759525-tonguedorsum2	1	OR	SRS047210	1
763820215-buccalmucosa1	1	OR	SRS014126	1
763820215-buccalmucosa2	1	OR	SRS043676	1
763820215-posteriorfornix1	1	VG	SRS014343	1
763820215-posteriorfornix2	1	VG	SRS054962	1
763820215-stool1	1	ST	SRS014313	1
763820215-stool2	1	ST	SRS058723	1
763820215-stool3	1	ST	SRS077335	1
763820215-supragingivalplaque2	1	OR	SRS051378	1
763820215-tonguedorsum1	1	OR	SRS014124	1
763820215-tonguedorsum2	1	OR	SRS042910	1
763840445-anteriornares2	1	SK	SRS062713	1
763840445-buccalmucosa1	1	OR	SRS014575	1
763840445-buccalmucosa2	1	OR	SRS063478	1
763840445-posteriorfornix1	1	VG	SRS014629	1
763840445-posteriorfornix2	1	VG	SRS063417	1
763840445-stool1	1	ST	SRS014613	1
763840445-stool2	1	ST	SRS064276	1
763840445-supragingivalplaque1	1	OR	SRS014578	1
763840445-supragingivalplaque2	1	OR	SRS063999	1
763840445-tonguedorsum1	1	OR	SRS014573	1
763840445-tonguedorsum2	1	OR	SRS063193	1
763860675-anteriornares1	1	SK	SRS014901	1
763860675-buccalmucosa1	1	OR	SRS014890	1
763860675-stool1	1	ST	SRS014923	1
763860675-stool2	1	ST	SRS050925	1
763860675-supragingivalplaque1	1	OR	SRS014894	1
763860675-supragingivalplaque2	1	OR	SRS055378	1
763860675-tonguedorsum1	1	OR	SRS014888	1
763860675-tonguedorsum2	1	OR	SRS057355	1
763901136-anteriornares1	1	SK	SRS015051	1
763901136-buccalmucosa1	1	OR	SRS015040	1
763901136-buccalmucosa2	1	OR	SRS064809	1
763901136-posteriorfornix1	1	VG	SRS015054	1
763901136-posteriorfornix2	1	VG	SRS065347	1
763901136-posteriorfornix3	1	VG	SRS148147	1
763901136-stool1	1	ST	SRS015133	1
763901136-stool2	1	ST	SRS063985	1
763901136-subgingivalplaque3	1	OR	SRS148157	1
763901136-supragingivalplaque1	1	OR	SRS015044	1
763901136-supragingivalplaque2	1	OR	SRS063603	1
763901136-supragingivalplaque3	1	OR	SRS148193	1
763901136-tonguedorsum1	1	OR	SRS015038	1
763901136-tonguedorsum2	1	OR	SRS064423,SRS065278	1
763901136-tonguedorsum3	1	OR	SRS148150	1
763901136-vaginalintroitus3	1	VG	SRS148145	1
763921366-posteriorfornix3	1	VG	SRS098587	1
763921366-stool3	1	ST	SRS098571	1
763921366-supragingivalplaque3	1	OR	SRS098567	1
763961826-anteriornares1	1	SK	SRS014682	1
763961826-anteriornares2	1	SK	SRS019019,SRS019039	1
763961826-attachedkeratinizedgingiva1	1	OR	SRS014687	1
763961826-attachedkeratinizedgingiva2	1	OR	SRS019025	1
763961826-buccalmucosa1	1	OR	SRS014686	1
763961826-buccalmucosa2	1	OR	SRS019024	1
763961826-leftretroauricularcrease2	1	SK	SRS019015	1
763961826-palatinetonsils2	1	OR	SRS019026	1
763961826-rightretroauricularcrease2	1	SK	SRS019016,SRS019033	1
763961826-saliva1	1	OR	SRS014692	1
763961826-stool1	1	ST	SRS014683	1
763961826-stool2	1	ST	SRS019030	1
763961826-subgingivalplaque1	1	OR	SRS014691	1
763961826-subgingivalplaque2	1	OR	SRS019029	1
763961826-supragingivalplaque1	1	OR	SRS014690	1
763961826-supragingivalplaque2	1	OR	SRS019028	1
763961826-throat1	1	OR	SRS014689	1
763961826-throat2	1	OR	SRS019027	1
763961826-tonguedorsum1	1	OR	SRS014684	1
763961826-tonguedorsum2	1	OR	SRS019022,SRS019045	1
763982056-anteriornares1	1	SK	SRS015269	1
763982056-anteriornares2	1	SK	SRS047844	1
763982056-anteriornares3	1	SK	SRS077085	1
763982056-buccalmucosa1	1	OR	SRS015274	1
763982056-buccalmucosa3	1	OR	SRS077075	1
763982056-stool1	1	ST	SRS015264	1
763982056-stool2	1	ST	SRS050299	1
763982056-stool3	1	ST	SRS077086	1
763982056-supragingivalplaque1	1	OR	SRS015278	1
763982056-supragingivalplaque2	1	OR	SRS043772	1
763982056-supragingivalplaque3	1	OR	SRS077104	1
763982056-tonguedorsum1	1	OR	SRS015272	1
763982056-tonguedorsum2	1	OR	SRS044486	1
763982056-tonguedorsum3	1	OR	SRS077092	1
764002286-stool2	1	ST	SRS015854	1
764042746-anteriornares2	1	SK	SRS065179	1
764042746-buccalmucosa1	1	OR	SRS015374	1
764042746-palatinetonsils2	1	OR	SRS063351	1
764042746-posteriorfornix1	1	VG	SRS015425	1
764042746-posteriorfornix2	1	VG	SRS064376	1
764042746-rightretroauricularcrease1	1	SK	SRS015381	1
764042746-stool1	1	ST	SRS015369	1
764042746-stool2	1	ST	SRS064557	1
764042746-subgingivalplaque2	1	OR	SRS063215	1
764042746-supragingivalplaque1	1	OR	SRS015378	1
764042746-supragingivalplaque2	1	OR	SRS065310	1
764042746-tonguedorsum1	1	OR	SRS015395	1
764042746-tonguedorsum2	1	OR	SRS062540	1
764042746-vaginalintroitus2	1	VG	SRS062752	1
764062976-anteriornares2	1	SK	SRS065142	1
764062976-buccalmucosa2	1	OR	SRS063272	1
764062976-posteriorfornix2	1	VG	SRS062520	1
764062976-stool1	1	ST	SRS014979	1
764062976-stool2	1	ST	SRS065504	1
764062976-supragingivalplaque2	1	OR	SRS064449	1
764062976-supragingivalplaque3	1	OR	SRS144237	1
764062976-tonguedorsum2	1	OR	SRS064774	1
764083206-anteriornares1	1	SK	SRS015430,SRS015450	1
764083206-anteriornares2	1	SK	SRS019067,SRS019087	1
764083206-buccalmucosa1	1	OR	SRS015436	1
764083206-buccalmucosa2	1	OR	SRS019073	1
764083206-leftretroauricularcrease2	1	SK	SRS019063	1
764083206-rightretroauricularcrease2	1	SK	SRS019064,SRS019081	1
764083206-stool1	1	ST	SRS015431	1
764083206-supragingivalplaque1	1	OR	SRS015440,SRS015470	1
764083206-supragingivalplaque2	1	OR	SRS019077	1
764083206-tonguedorsum1	1	OR	SRS015434	1
764083206-tonguedorsum2	1	OR	SRS019071	1
764143897-anteriornares2	1	SK	SRS050484	1
764143897-buccalmucosa2	1	OR	SRS056892	1
764143897-posteriorfornix1	1	VG	SRS015225	1
764143897-posteriorfornix2	1	VG	SRS047335	1
764143897-stool1	1	ST	SRS015217	1
764143897-stool2	1	ST	SRS051882	1
764143897-supragingivalplaque1	1	OR	SRS015215	1
764143897-supragingivalplaque2	1	OR	SRS051930	1
764143897-tonguedorsum1	1	OR	SRS015209	1
764143897-tonguedorsum2	1	OR	SRS056622	1
764184357-stool2	1	ST	SRS048870	1
764224817-anteriornares1	1	SK	SRS015752	1
764224817-buccalmucosa1	1	OR	SRS015745	1
764224817-buccalmucosa2	1	OR	SRS054776	1
764224817-rightretroauricularcrease2	1	SK	SRS046688	1
764224817-stool1	1	ST	SRS015782	1
764224817-stool2	1	ST	SRS047044	1
764224817-supragingivalplaque1	1	OR	SRS015755	1
764224817-supragingivalplaque2	1	OR	SRS053584	1
764224817-tonguedorsum1	1	OR	SRS015762	1
764224817-tonguedorsum2	1	OR	SRS057205	1
764285508-anteriornares2	1	SK	SRS077501	1
764285508-buccalmucosa1	1	OR	SRS015540	1
764285508-buccalmucosa2	1	OR	SRS077491	1
764285508-stool1	1	ST	SRS015578	1
764285508-stool2	1	ST	SRS077502	1
764285508-supragingivalplaque1	1	OR	SRS015574	1
764285508-supragingivalplaque2	1	OR	SRS077520	1
764285508-tonguedorsum1	1	OR	SRS015537	1
764285508-tonguedorsum2	1	OR	SRS077508	1
764305738-anteriornares2	1	SK	SRS018981	1
764305738-buccalmucosa1	1	OR	SRS015895,SRS015921	1
764305738-buccalmucosa2	1	OR	SRS018971	1
764305738-rightretroauricularcrease2	1	SK	SRS018978	1
764305738-stool1	1	ST	SRS015890	1
764305738-stool2	1	ST	SRS018984	1
764305738-supragingivalplaque1	1	OR	SRS015899	1
764305738-supragingivalplaque2	1	OR	SRS018975	1
764305738-tonguedorsum1	1	OR	SRS015893	1
764305738-tonguedorsum2	1	OR	SRS018969	1
764325968-anteriornares1	1	SK	SRS015937	1
764325968-anteriornares2	1	SK	SRS044626	1
764325968-buccalmucosa2	1	OR	SRS049283	1
764325968-stool1	1	ST	SRS015960	1
764325968-stool2	1	ST	SRS056259	1
764325968-supragingivalplaque1	1	OR	SRS015947	1
764325968-supragingivalplaque2	1	OR	SRS055450	1
764325968-tonguedorsum1	1	OR	SRS015941	1
764325968-tonguedorsum2	1	OR	SRS048411	1
764366428-buccalmucosa2	1	OR	SRS097866	1
764366428-buccalmucosa3	1	OR	SRS143728	1
764366428-keratinizedgingiva2	1	OR	SRS097867	1
764366428-keratinizedgingiva3	1	OR	SRS143729	1
764366428-palatinetonsils3	1	OR	SRS143756	1
764366428-posteriorfornix1	1	VG	SRS044902	1
764366428-posteriorfornix2	1	VG	SRS097887	1
764366428-posteriorfornix3	1	VG	SRS143778	1
764366428-stool2	1	ST	SRS097889	1
764366428-stool3	1	ST	SRS143780	1
764366428-subgingivalplaque2	1	OR	SRS097871	1
764366428-subgingivalplaque3	1	OR	SRS143762	1
764366428-supragingivalplaque2	1	OR	SRS097907	1
764366428-supragingivalplaque3	1	OR	SRS143732	1
764366428-throat2	1	OR	SRS097905	1
764366428-tonguedorsum2	1	OR	SRS097895	1
764366428-tonguedorsum3	1	OR	SRS143726	1
764366428-vaginalintroitus3	1	VG	SRS143739	1
764447348-anteriornares1	1	SK	SRS015996	1
764447348-anteriornares2	1	SK	SRS047254	1
764447348-buccalmucosa1	1	OR	SRS015985	1
764447348-rightretroauricularcrease2	1	SK	SRS057083	1
764447348-stool1	1	ST	SRS016018	1
764447348-stool2	1	ST	SRS042628	1
764447348-supragingivalplaque1	1	OR	SRS015989	1
764447348-tonguedorsum1	1	OR	SRS016002	1
764447348-tonguedorsum2	1	OR	SRS058336	1
764467579-buccalmucosa3	1	OR	SRS098616	1
764467579-keratinizedgingiva3	1	OR	SRS098618	1
764467579-palatinetonsils3	1	OR	SRS098620	1
764467579-posteriorfornix3	1	VG	SRS098642	1
764467579-stool3	1	ST	SRS098644	1
764467579-supragingivalplaque3	1	OR	SRS098624	1
764467579-tonguedorsum3	1	OR	SRS098612	1
764487809-anteriornares1	1	SK	SRS015640	1
764487809-anteriornares2	1	SK	SRS049744	1
764487809-buccalmucosa1	1	OR	SRS015646	1
764487809-buccalmucosa2	1	OR	SRS058105	1
764487809-stool1	1	ST	SRS015663	1
764487809-stool2	1	ST	SRS051031	1
764487809-supragingivalplaque1	1	OR	SRS015650	1
764487809-supragingivalplaque2	1	OR	SRS047265	1
764487809-tonguedorsum1	1	OR	SRS015644	1
764487809-tonguedorsum2	1	OR	SRS042131	1
764508039-anteriornares1	1	SK	SRS016033	1
764508039-anteriornares2	1	SK	SRS077540	1
764508039-buccalmucosa1	1	OR	SRS016039	1
764508039-buccalmucosa2	1	OR	SRS077545	1
764508039-buccalmucosa3	1	OR	SRS143996	1
764508039-stool1	1	ST	SRS016056	1
764508039-stool2	1	ST	SRS077552	1
764508039-stool3	1	ST	SRS143991	1
764508039-supragingivalplaque1	1	OR	SRS016043	1
764508039-supragingivalplaque3	1	OR	SRS144026	1
764508039-tonguedorsum1	1	OR	SRS016037	1
764508039-tonguedorsum3	1	OR	SRS144014	1
764588959-anteriornares1	1	SK	SRS016105	1
764588959-buccalmucosa1	1	OR	SRS016088	1
764588959-posteriorfornix1	1	VG	SRS016111	1
764588959-posteriorfornix2	1	VG	SRS076945	1
764588959-stool1	1	ST	SRS016095	1
764588959-stool2	1	ST	SRS076929	1
764588959-supragingivalplaque1	1	OR	SRS016092	1
764588959-supragingivalplaque2	1	OR	SRS076926	1
764588959-tonguedorsum1	1	OR	SRS016086	1
764588959-tonguedorsum2	1	OR	SRS076951	1
764649650-anteriornares1	1	SK	SRS016188	1
764649650-buccalmucosa1	1	OR	SRS016196	1
764649650-buccalmucosa2	1	OR	SRS104388	1
764649650-posteriorfornix1	1	VG	SRS016191	1
764649650-posteriorfornix2	1	VG	SRS104416	1
764649650-stool1	1	ST	SRS016203	1
764649650-stool2	1	ST	SRS104400	1
764649650-supragingivalplaque1	1	OR	SRS016200	1
764649650-supragingivalplaque2	1	OR	SRS104368	1
764649650-tonguedorsum1	1	OR	SRS016225	1
764649650-tonguedorsum2	1	OR	SRS104384	1
764669880-stool1	1	ST	SRS016267	1
764669880-stool2	1	ST	SRS019787	1
764811490-buccalmucosa2	1	OR	SRS052874	1
764811490-posteriorfornix1	1	VG	SRS149665	1
764811490-posteriorfornix2	1	VG	SRS049237	1
764811490-stool2	1	ST	SRS042284	1
764811490-supragingivalplaque1	1	OR	SRS149647	1
764811490-supragingivalplaque2	1	OR	SRS047100	1
764811490-tonguedorsum1	1	OR	SRS149671	1
764811490-tonguedorsum2	1	OR	SRS053603	1
764872181-anteriornares1	1	SK	SRS149932	1
764872181-buccalmucosa1	1	OR	SRS149938	1
764872181-supragingivalplaque1	1	OR	SRS149973	1
764872181-tonguedorsum1	1	OR	SRS149961	1
764892411-anteriornares2	1	SK	SRS019867	1
764892411-buccalmucosa2	1	OR	SRS019872	1
764892411-stool2	1	ST	SRS019910	1
764892411-supragingivalplaque2	1	OR	SRS019906	1
764892411-tonguedorsum2	1	OR	SRS019894	1
765013792-anteriornares1	1	SK	SRS018671	1
765013792-buccalmucosa1	1	OR	SRS018661	1
765013792-buccalmucosa2	1	OR	SRS142531	1
765013792-posteriorfornix1	1	VG	SRS018769	1
765013792-posteriorfornix2	1	VG	SRS142521	1
765013792-posteriorfornix3	1	VG	SRS146924	1
765013792-stool1	1	ST	SRS018656	1
765013792-stool2	1	ST	SRS142505	1
765013792-supragingivalplaque1	1	OR	SRS018665	1
765013792-supragingivalplaque2	1	OR	SRS104539	1
765013792-supragingivalplaque3	1	OR	SRS146878	1
765013792-tonguedorsum1	1	OR	SRS018739	1
765013792-tonguedorsum2	1	OR	SRS142527	1
765013792-tonguedorsum3	1	OR	SRS146894	1
765034022-anteriornares1	1	SK	SRS019215	1
765034022-buccalmucosa1	1	OR	SRS019221	1
765034022-buccalmucosa2	1	OR	SRS143290	1
765034022-stool1	1	ST	SRS019267	1
765034022-stool2	1	ST	SRS143342	1
765034022-supragingivalplaque1	1	OR	SRS019225	1
765034022-tonguedorsum1	1	OR	SRS019219	1
765074482-anteriornares1	1	SK	SRS016292	1
765074482-buccalmucosa1	1	OR	SRS016297	1
765074482-stool1	1	ST	SRS016335	1
765074482-stool2	1	ST	SRS047014,SRS049164	1
765074482-stool3	1	ST	SRS142890	1
765074482-supragingivalplaque1	1	OR	SRS016331	1
765074482-supragingivalplaque3	1	OR	SRS142883	1
765074482-tonguedorsum1	1	OR	SRS016319	1
765074482-tonguedorsum3	1	OR	SRS142896	1
765094712-anteriornares1	1	SK	SRS018585	1
765094712-anteriornares2	1	SK	SRS051600	1
765094712-anteriornares3	1	SK	SRS098747	1
765094712-buccalmucosa1	1	OR	SRS018569	1
765094712-buccalmucosa2	1	OR	SRS043803	1
765094712-rightretroauricularcrease2	1	SK	SRS052988	1
765094712-stool1	1	ST	SRS018575	1
765094712-stool2	1	ST	SRS056519	1
765094712-stool3	1	ST	SRS098717	1
765094712-supragingivalplaque1	1	OR	SRS018573	1
765094712-supragingivalplaque2	1	OR	SRS045197	1
765094712-supragingivalplaque3	1	OR	SRS098735	1
765094712-tonguedorsum1	1	OR	SRS018591	1
765094712-tonguedorsum2	1	OR	SRS051791	1
765135172-anteriornares1	1	SK	SRS018784	1
765135172-anteriornares2	1	SK	SRS099357	1
765135172-buccalmucosa1	1	OR	SRS018774	1
765135172-buccalmucosa3	1	OR	SRS143427	1
765135172-stool1	1	ST	SRS018817	1
765135172-stool3	1	ST	SRS143417	1
765135172-supragingivalplaque1	1	OR	SRS018778	1
765135172-tonguedorsum1	1	OR	SRS018791	1
765135172-tonguedorsum2	1	OR	SRS098867	1
765155402-buccalmucosa3	1	OR	SRS144372	1
765155402-keratinizedgingiva3	1	OR	SRS144374	1
765155402-stool3	1	ST	SRS144362	1
765155402-subgingivalplaque3	1	OR	SRS144382	1
765155402-supragingivalplaque3	1	OR	SRS144380	1
765155402-throat3	1	OR	SRS144378	1
765155402-tonguedorsum3	1	OR	SRS144368	1
765195863-anteriornares3	1	SK	SRS104269	1
765195863-buccalmucosa3	1	OR	SRS104259	1
765195863-palatinetonsils3	1	OR	SRS104287	1
765195863-posteriorfornix3	1	VG	SRS104309	1
765195863-saliva3	1	OR	SRS104275	1
765195863-stool3	1	ST	SRS104311	1
765195863-supragingivalplaque3	1	OR	SRS104291	1
765195863-tonguedorsum3	1	OR	SRS104279	1
765216093-buccalmucosa3	1	OR	SRS144494	1
765216093-stool3	1	ST	SRS144506	1
765216093-tonguedorsum3	1	OR	SRS144512	1
765256553-keratinizedgingiva3	1	OR	SRS148202	1
765256553-posteriorfornix3	1	VG	SRS148214	1
765256553-stool3	1	ST	SRS148196	1
765276783-stool2	1	ST	SRS148721	1
765337473-anteriornares1	1	SK	SRS019339	1
765337473-buccalmucosa1	1	OR	SRS019329	1
765337473-buccalmucosa2	1	OR	SRS105117	1
765337473-posteriorfornix1	1	VG	SRS019379	1
765337473-posteriorfornix2	1	VG	SRS105169	1
765337473-stool2	1	ST	SRS105153	1
765337473-stool3	1	ST	SRS147445	1
765337473-supragingivalplaque1	1	OR	SRS019333	1
765337473-supragingivalplaque2	1	OR	SRS105121	1
765337473-tonguedorsum1	1	OR	SRS019327	1
765337473-tonguedorsum2	1	OR	SRS105115	1
765337473-tonguedorsum3	1	OR	SRS147436	1
765377934-anteriornares3	1	SK	SRS147134	1
765377934-buccalmucosa3	1	OR	SRS147122	1
765377934-palatinetonsils3	1	OR	SRS147149	1
765377934-posteriorfornix3	1	VG	SRS147175	1
765377934-saliva3	1	OR	SRS147126	1
765377934-stool3	1	ST	SRS147139	1
765377934-tonguedorsum3	1	OR	SRS147120	1
765519544-buccalmucosa3	1	OR	SRS147334	1
765519544-stool3	1	ST	SRS147346	1
765539774-buccalmucosa3	1	OR	SRS144646	1
765539774-palatinetonsils3	1	OR	SRS144674	1
765539774-throat3	1	OR	SRS144649	1
765560005-anteriornares1	1	SK	SRS019386	1
765560005-anteriornares2	1	SK	SRS063178	1
765560005-buccalmucosa1	1	OR	SRS019391	1
765560005-stool1	1	ST	SRS019397	1
765560005-supragingivalplaque1	1	OR	SRS019387	1
765560005-throat2	1	OR	SRS065335	1
765560005-tonguedorsum1	1	OR	SRS019389	1
765620695-anteriornares1	1	SK	SRS019597	1
765620695-anteriornares2	1	SK	SRS147950	1
765620695-buccalmucosa1	1	OR	SRS019587	1
765620695-buccalmucosa2	1	OR	SRS147933	1
765620695-posteriorfornix1	1	VG	SRS019600	1
765620695-stool1	1	ST	SRS019601	1
765620695-supragingivalplaque1	1	OR	SRS019591	1
765620695-supragingivalplaque2	1	OR	SRS147937	1
765620695-tonguedorsum1	1	OR	SRS019607	1
765640925-anteriornares1	1	SK	SRS053437	1
765640925-posteriorfornix1	1	VG	SRS052330	1
765640925-stool1	1	ST	SRS050752	1
765640925-stool2	1	ST	SRS147652	1
765640925-supragingivalplaque1	1	OR	SRS054653	1
765640925-tonguedorsum1	1	OR	SRS056323	1
765701615-anteriornares1	1	SK	SRS046973	1
765701615-buccalmucosa1	1	OR	SRS050628	1
765701615-buccalmucosa2	1	OR	SRS144542	1
765701615-stool1	1	ST	SRS049959	1
765701615-stool2	1	ST	SRS144537	1
765701615-supragingivalplaque1	1	OR	SRS058808	1
765701615-supragingivalplaque2	1	OR	SRS144546	1
765701615-tonguedorsum1	1	OR	SRS049389	1
765701615-tonguedorsum2	1	OR	SRS144560	1
809635352-anteriornares2	1	SK	SRS064097	1
809635352-buccalmucosa1	1	OR	SRS022532	1
809635352-buccalmucosa2	1	OR	SRS065431	1
809635352-posteriorfornix1	1	VG	SRS022545	1
809635352-posteriorfornix2	1	VG	SRS064666,SRS064704	1
809635352-posteriorfornix3	1	VG	SRS140534	1
809635352-stool1	1	ST	SRS022524	1
809635352-stool2	1	ST	SRS063040	1
809635352-stool3	1	ST	SRS140513	1
809635352-supragingivalplaque1	1	OR	SRS022536	1
809635352-supragingivalplaque2	1	OR	SRS065099	1
809635352-tonguedorsum1	1	OR	SRS022530	1
809635352-tonguedorsum2	1	OR	SRS063288	1
823052294-anteriornares1	1	SK	SRS046344	1
823052294-buccalmucosa1	1	OR	SRS048719	1
823052294-buccalmucosa2	1	OR	SRS105070	1
823052294-buccalmucosa3	1	OR	SRS143832	1
823052294-stool1	1	ST	SRS049712	1
823052294-stool3	1	ST	SRS143876	1
823052294-supragingivalplaque2	1	OR	SRS105100	1
823052294-supragingivalplaque3	1	OR	SRS143872	1
823052294-tonguedorsum1	1	OR	SRS057791	1
823052294-tonguedorsum2	1	OR	SRS105068	1
823052294-tonguedorsum3	1	OR	SRS143850	1
840279516-stool1	1	ST	SRS043667	1
857980665-anteriornares3	1	SK	SRS148420	1
857980665-buccalmucosa2	1	OR	SRS142936	1
857980665-palatinetonsils2	1	OR	SRS142973	1
857980665-posteriorfornix2	1	VG	SRS142959	1
857980665-posteriorfornix3	1	VG	SRS148423	1
857980665-stool3	1	ST	SRS148424	1
857980665-throat2	1	OR	SRS142975	1
857980665-tonguedorsum2	1	OR	SRS142965	1
857980665-tonguedorsum3	1	OR	SRS148408	1
861967750-anteriornares1	1	SK	SRS051613	1
861967750-anteriornares2	1	SK	SRS104822	1
861967750-buccalmucosa1	1	OR	SRS045254	1
861967750-stool1	1	ST	SRS048164	1
861967750-supragingivalplaque1	1	OR	SRS051244	1
861967750-supragingivalplaque2	1	OR	SRS104842	1
861967750-tonguedorsum1	1	OR	SRS057539	1
861967750-tonguedorsum2	1	OR	SRS104830	1
863126187-anteriornares3	1	SK	SRS146731	1
863126187-palatinetonsils3	1	OR	SRS146746	1
863126187-stool3	1	ST	SRS146764	1
863126187-supragingivalplaque3	1	OR	SRS146750	1
863126187-tonguedorsum3	1	OR	SRS146738	1
866653606-stool1	1	ST	SRS063489	1
937415040-tonguedorsum1	1	OR	SRS058693	1
937495960-supragingivalplaque1	1	OR	SRS063485	1
953045535-buccalmucosa2	1	OR	SRS143509	1
953045535-palatinetonsils2	1	OR	SRS143537	1
953045535-tonguedorsum2	1	OR	SRS143529	1
MH0001	2	ST	ERR209055,ERR209056,ERR209907,ERR209908,ERR011087,ERR011088,ERR321062,ERR321063	1
MH0002	2	ST	ERR209057,ERR209058,ERR209059,ERR209909,ERR209910,ERR209911,ERR011089,ERR011090,ERR011091,ERR321064,ERR321065,ERR321066	1
MH0003	2	ST	ERR209060,ERR209061,ERR209062,ERR209912,ERR209913,ERR209914,ERR011092,ERR011093,ERR011094,ERR321067,ERR321068,ERR321069	1
MH0004	2	ST	ERR209063,ERR209064,ERR209915,ERR209916,ERR011095,ERR011096,ERR321070,ERR321071	1
MH0005	2	ST	ERR209065,ERR209066,ERR209917,ERR209918,ERR011097,ERR011098,ERR321072,ERR321073	1
MH0006	2	ST	ERR209067,ERR209068,ERR209069,ERR209070,ERR209071,ERR209072,ERR209919,ERR209920,ERR209921,ERR209922,ERR209923,ERR209924,ERR011099,ERR011100,ERR011101,ERR011102,ERR011103,ERR011104,ERR321074,ERR321075,ERR321076,ERR321077,ERR321078,ERR321079	1
MH0007	2	ST	ERR209073,ERR209074,ERR209925,ERR209926,ERR011105,ERR011106,ERR321080,ERR321081	1
MH0008	2	ST	ERR209075,ERR209076,ERR209927,ERR209928,ERR011107,ERR011108,ERR321082,ERR321083	1
MH0009	2	ST	ERR209077,ERR209078,ERR209079,ERR209929,ERR209930,ERR209931,ERR011109,ERR011110,ERR011111,ERR321084,ERR321085,ERR321086	1
MH0010	2	ST	ERR209080,ERR209081,ERR209932,ERR209933,ERR011112,ERR011113,ERR321087,ERR321088	1
MH0011	2	ST	ERR209082,ERR209083,ERR209084,ERR209934,ERR209935,ERR209936,ERR011114,ERR011115,ERR011116,ERR321089,ERR321090,ERR321091	1
MH0012	2	ST	ERR209085,ERR209086,ERR209087,ERR209088,ERR209089,ERR209090,ERR209091,ERR209937,ERR209938,ERR209939,ERR209940,ERR209941,ERR209942,ERR209943,ERR011117,ERR011118,ERR011119,ERR011120,ERR011121,ERR011122,ERR011123,ERR321092,ERR321093,ERR321094,ERR321095,ERR321096,ERR321097,ERR321098	1
MH0013	2	ST	ERR209092,ERR209093,ERR209944,ERR209945,ERR011124,ERR011125,ERR321099,ERR321100	1
MH0014	2	ST	ERR209094,ERR209095,ERR209096,ERR209946,ERR209947,ERR209948,ERR011126,ERR011127,ERR011128,ERR321101,ERR321102,ERR321103	1
MH0015	2	ST	ERR209097,ERR209098,ERR209949,ERR209950,ERR011129,ERR011130,ERR321104,ERR321105	1
MH0016	2	ST	ERR209099,ERR209100,ERR209101,ERR209951,ERR209952,ERR209953,ERR011131,ERR011132,ERR011133,ERR321106,ERR321107,ERR321108	1
MH0017	2	ST	ERR209102,ERR209103,ERR209954,ERR209955,ERR011134,ERR011135,ERR321109,ERR321110	1
MH0018	2	ST	ERR209104,ERR209105,ERR209956,ERR209957,ERR011136,ERR011137,ERR321111,ERR321112	1
MH0019	2	ST	ERR209106,ERR209107,ERR209958,ERR209959,ERR011138,ERR011139,ERR321113,ERR321114	1
MH0020	2	ST	ERR209108,ERR209109,ERR209960,ERR209961,ERR011140,ERR011141,ERR321115,ERR321116	1
MH0021	2	ST	ERR209110,ERR209111,ERR209962,ERR209963,ERR011142,ERR011143,ERR321117,ERR321118	1
MH0022	2	ST	ERR209112,ERR209113,ERR209964,ERR209965,ERR011144,ERR011145,ERR321119,ERR321120	1
MH0023	2	ST	ERR209114,ERR209115,ERR209966,ERR209967,ERR011146,ERR011147,ERR321121,ERR321122	1
MH0024	2	ST	ERR209116,ERR209117,ERR209968,ERR209969,ERR011148,ERR011149,ERR321123,ERR321124	1
MH0025	2	ST	ERR209118,ERR209119,ERR209970,ERR209971,ERR011150,ERR011151,ERR321125,ERR321126	1
MH0026	2	ST	ERR209120,ERR209121,ERR209972,ERR209973,ERR011152,ERR011153,ERR321127,ERR321128	1
MH0027	2	ST	ERR209122,ERR209123,ERR209974,ERR209975,ERR011154,ERR011155,ERR321129,ERR321130	1
MH0028	2	ST	ERR209124,ERR209125,ERR209976,ERR209977,ERR011156,ERR011157,ERR321131,ERR321132	1
MH0030	2	ST	ERR209126,ERR209127,ERR209978,ERR209979,ERR011158,ERR011159,ERR321133,ERR321134	1
MH0031	2	ST	ERR209128,ERR209129,ERR209980,ERR209981,ERR011160,ERR011161,ERR321135,ERR321136	1
MH0032	2	ST	ERR209130,ERR209131,ERR209982,ERR209983,ERR011162,ERR011163,ERR321137,ERR321138	1
MH0033	2	ST	ERR209132,ERR209133,ERR209984,ERR209985,ERR011164,ERR011165,ERR321139,ERR321140	1
MH0034	2	ST	ERR209134,ERR209135,ERR209986,ERR209987,ERR011166,ERR011167,ERR321141,ERR321142	1
MH0035	2	ST	ERR209136,ERR209137,ERR209988,ERR209989,ERR011168,ERR011169,ERR321143,ERR321144	1
MH0036	2	ST	ERR209138,ERR209139,ERR209990,ERR209991,ERR011170,ERR011171,ERR321145,ERR321146	1
MH0037	2	ST	ERR209140,ERR209141,ERR209992,ERR209993,ERR011172,ERR011173,ERR321147,ERR321148	1
MH0038	2	ST	ERR209142,ERR209143,ERR209994,ERR209995,ERR011174,ERR011175,ERR321149,ERR321150	1
MH0039	2	ST	ERR209144,ERR209145,ERR209996,ERR209997,ERR011176,ERR011177,ERR321151,ERR321152	1
MH0040	2	ST	ERR209146,ERR209147,ERR209998,ERR209999,ERR011178,ERR011179,ERR321153,ERR321154	1
MH0041	2	ST	ERR209148,ERR209149,ERR210000,ERR210001,ERR011180,ERR011181,ERR321155,ERR321156	1
MH0042	2	ST	ERR209150,ERR209151,ERR210002,ERR210003,ERR011182,ERR011183,ERR321157,ERR321158	1
MH0043	2	ST	ERR209152,ERR209153,ERR210004,ERR210005,ERR011184,ERR011185,ERR321159,ERR321160	1
MH0044	2	ST	ERR209154,ERR209155,ERR210006,ERR210007,ERR011186,ERR011187,ERR321161,ERR321162	1
MH0045	2	ST	ERR209156,ERR209157,ERR210008,ERR210009,ERR011188,ERR011189,ERR321163,ERR321164	1
MH0046	2	ST	ERR209158,ERR209159,ERR210010,ERR210011,ERR011190,ERR011191,ERR321165,ERR321166	1
MH0047	2	ST	ERR209160,ERR209161,ERR210012,ERR210013,ERR011192,ERR011193,ERR321167,ERR321168	1
MH0048	2	ST	ERR209162,ERR209163,ERR210014,ERR210015,ERR011194,ERR011195,ERR321169,ERR321170	1
MH0049	2	ST	ERR209164,ERR209165,ERR210016,ERR210017,ERR011196,ERR011197,ERR321171,ERR321172	1
MH0050	2	ST	ERR209166,ERR209167,ERR210018,ERR210019,ERR011198,ERR011199,ERR321173,ERR321174	1
MH0051	2	ST	ERR209168,ERR209169,ERR210020,ERR210021,ERR011200,ERR011201,ERR321175,ERR321176	1
MH0052	2	ST	ERR209170,ERR209171,ERR210022,ERR210023,ERR011202,ERR011203,ERR321177,ERR321178	1
MH0053	2	ST	ERR209172,ERR209173,ERR210024,ERR210025,ERR011204,ERR011205,ERR321179,ERR321180	1
MH0054	2	ST	ERR209174,ERR209175,ERR210026,ERR210027,ERR011206,ERR011207,ERR321181,ERR321182	1
MH0055	2	ST	ERR209176,ERR209177,ERR210028,ERR210029,ERR011208,ERR011209,ERR321183,ERR321184	1
MH0056	2	ST	ERR209178,ERR209179,ERR210030,ERR210031,ERR011210,ERR011211,ERR321185,ERR321186	1
MH0057	2	ST	ERR209180,ERR209181,ERR210032,ERR210033,ERR011212,ERR011213,ERR321187,ERR321188	1
MH0058	2	ST	ERR209182,ERR209183,ERR210034,ERR210035,ERR011214,ERR011215,ERR321189,ERR321190	1
MH0059	2	ST	ERR209184,ERR209185,ERR210036,ERR210037,ERR011216,ERR011217,ERR321191,ERR321192	1
MH0060	2	ST	ERR209186,ERR209187,ERR210038,ERR210039,ERR011218,ERR011219,ERR321193,ERR321194	1
MH0061	2	ST	ERR209188,ERR209189,ERR210040,ERR210041,ERR011220,ERR011221,ERR321195,ERR321196	1
MH0062	2	ST	ERR209190,ERR209191,ERR210042,ERR210043,ERR011222,ERR011223,ERR321197,ERR321198	1
MH0063	2	ST	ERR209192,ERR209193,ERR210044,ERR210045,ERR011224,ERR011225,ERR321199,ERR321200	1
MH0064	2	ST	ERR209194,ERR209195,ERR210046,ERR210047,ERR011226,ERR011227,ERR321201,ERR321202	1
MH0065	2	ST	ERR209196,ERR209197,ERR210048,ERR210049,ERR011228,ERR011229,ERR321203,ERR321204	1
MH0066	2	ST	ERR209198,ERR209199,ERR210050,ERR210051,ERR011230,ERR011231,ERR321205,ERR321206	1
MH0067	2	ST	ERR209200,ERR209201,ERR210052,ERR210053,ERR011232,ERR011233,ERR321207,ERR321208	1
MH0068	2	ST	ERR209202,ERR209203,ERR210054,ERR210055,ERR011234,ERR011235,ERR321209,ERR321210	1
MH0069	2	ST	ERR209204,ERR209205,ERR209206,ERR210056,ERR210057,ERR210058,ERR011236,ERR011237,ERR011238,ERR321211,ERR321212,ERR321213	1
MH0070	2	ST	ERR209207,ERR209208,ERR210059,ERR210060,ERR011239,ERR011240,ERR321214,ERR321215	1
MH0071	2	ST	ERR209209,ERR209210,ERR210061,ERR210062,ERR011241,ERR011242,ERR321216,ERR321217	1
MH0072	2	ST	ERR209211,ERR209212,ERR210063,ERR210064,ERR011243,ERR011244,ERR321218,ERR321219	1
MH0073	2	ST	ERR209213,ERR209214,ERR210065,ERR210066,ERR011245,ERR011246,ERR321220,ERR321221	1
MH0074	2	ST	ERR209215,ERR209216,ERR210067,ERR210068,ERR011247,ERR011248,ERR321222,ERR321223	1
MH0075	2	ST	ERR209217,ERR209218,ERR210069,ERR210070,ERR011249,ERR011250,ERR321224,ERR321225	1
MH0076	2	ST	ERR209219,ERR209220,ERR210071,ERR210072,ERR011251,ERR011252,ERR321226,ERR321227	1
MH0077	2	ST	ERR209221,ERR209222,ERR210073,ERR210074,ERR011253,ERR011254,ERR321228,ERR321229	1
MH0078	2	ST	ERR209223,ERR209224,ERR210075,ERR210076,ERR011255,ERR011256,ERR321230,ERR321231	1
MH0079	2	ST	ERR209225,ERR209226,ERR210077,ERR210078,ERR011257,ERR011258,ERR321232,ERR321233	1
MH0080	2	ST	ERR209227,ERR209228,ERR210079,ERR210080,ERR011259,ERR011260,ERR321234,ERR321235	1
MH0081	2	ST	ERR209229,ERR209230,ERR210081,ERR210082,ERR011261,ERR011262,ERR321236,ERR321237	1
MH0082	2	ST	ERR209231,ERR209232,ERR210083,ERR210084,ERR011263,ERR011264,ERR321238,ERR321239	1
MH0083	2	ST	ERR209233,ERR209234,ERR210085,ERR210086,ERR011265,ERR011266,ERR321240,ERR321241	1
MH0084	2	ST	ERR209235,ERR209236,ERR210087,ERR210088,ERR011267,ERR011268,ERR321242,ERR321243	1
MH0085	2	ST	ERR209237,ERR209238,ERR210089,ERR210090,ERR011269,ERR011270,ERR321244,ERR321245	1
MH0086	2	ST	ERR209239,ERR209240,ERR210091,ERR210092,ERR011271,ERR011272,ERR321246,ERR321247	1
MH0087	2	ST	ERR209241,ERR209242,ERR209243,ERR209244,ERR210093,ERR210094,ERR210095,ERR210096,ERR321248,ERR321249,ERR321250,ERR321251	1
MH0088	2	ST	ERR209245,ERR210097,ERR321252	1
MH0089	2	ST	ERR209246,ERR209247,ERR209248,ERR209249,ERR210098,ERR210099,ERR210100,ERR210101,ERR321253,ERR321254,ERR321255,ERR321256	1
MH0090	2	ST	ERR209250,ERR209251,ERR209252,ERR209253,ERR210102,ERR210103,ERR210104,ERR210105,ERR321257,ERR321258,ERR321259,ERR321260	1
MH0091	2	ST	ERR209254,ERR210106,ERR321261	1
MH0092	2	ST	ERR209255,ERR209256,ERR209257,ERR209258,ERR209259,ERR209260,ERR209261,ERR210107,ERR210108,ERR210109,ERR210110,ERR210111,ERR210112,ERR210113,ERR321262,ERR321263,ERR321264,ERR321265,ERR321266,ERR321267,ERR321268	1
MH0093	2	ST	ERR209262,ERR209263,ERR209264,ERR209265,ERR209266,ERR209267,ERR210114,ERR210115,ERR210116,ERR210117,ERR210118,ERR210119,ERR321269,ERR321270,ERR321271,ERR321272,ERR321273,ERR321274	1
MH0094	2	ST	ERR209268,ERR209269,ERR209270,ERR209271,ERR209272,ERR209273,ERR210120,ERR210121,ERR210122,ERR210123,ERR210124,ERR210125,ERR321275,ERR321276,ERR321277,ERR321278,ERR321279,ERR321280	1
MH0095	2	ST	ERR209274,ERR209275,ERR209276,ERR209277,ERR209278,ERR209279,ERR210126,ERR210127,ERR210128,ERR210129,ERR210130,ERR210131,ERR321281,ERR321282,ERR321283,ERR321284,ERR321285,ERR321286	1
MH0096	2	ST	ERR209280,ERR209281,ERR209282,ERR209283,ERR209284,ERR209285,ERR210132,ERR210133,ERR210134,ERR210135,ERR210136,ERR210137,ERR321287,ERR321288,ERR321289,ERR321290,ERR321291,ERR321292	1
MH0097	2	ST	ERR209286,ERR209287,ERR209288,ERR209289,ERR209290,ERR209291,ERR210138,ERR210139,ERR210140,ERR210141,ERR210142,ERR210143,ERR321293,ERR321294,ERR321295,ERR321296,ERR321297,ERR321298	1
MH0098	2	ST	ERR209292,ERR209293,ERR209294,ERR209295,ERR210144,ERR210145,ERR210146,ERR210147,ERR321299,ERR321300,ERR321301,ERR321302	1
MH0099	2	ST	ERR209296,ERR209297,ERR209298,ERR209299,ERR209300,ERR210148,ERR210149,ERR210150,ERR210151,ERR210152,ERR321303,ERR321304,ERR321305,ERR321306,ERR321307	1
MH0100	2	ST	ERR209301,ERR209302,ERR209303,ERR209304,ERR210153,ERR210154,ERR210155,ERR210156,ERR321308,ERR321309,ERR321310,ERR321311	1
MH0101	2	ST	ERR209305,ERR209306,ERR209307,ERR209308,ERR209309,ERR210157,ERR210158,ERR210159,ERR210160,ERR210161,ERR321312,ERR321313,ERR321314,ERR321315,ERR321316	1
MH0102	2	ST	ERR209310,ERR209311,ERR209312,ERR209313,ERR209314,ERR210162,ERR210163,ERR210164,ERR210165,ERR210166,ERR321317,ERR321318,ERR321319,ERR321320,ERR321321	1
MH0103	2	ST	ERR209315,ERR209316,ERR209317,ERR209318,ERR209319,ERR210167,ERR210168,ERR210169,ERR210170,ERR210171,ERR321322,ERR321323,ERR321324,ERR321325,ERR321326	1
MH0104	2	ST	ERR209320,ERR209321,ERR209322,ERR209323,ERR209324,ERR209325,ERR209326,ERR210172,ERR210173,ERR210174,ERR210175,ERR210176,ERR210177,ERR210178,ERR321327,ERR321328,ERR321329,ERR321330,ERR321331,ERR321332,ERR321333	1
MH0105	2	ST	ERR209327,ERR209328,ERR209329,ERR209330,ERR209331,ERR210179,ERR210180,ERR210181,ERR210182,ERR210183,ERR321334,ERR321335,ERR321336,ERR321337,ERR321338	1
MH0106	2	ST	ERR209332,ERR209333,ERR209334,ERR209335,ERR209336,ERR209337,ERR209338,ERR210184,ERR210185,ERR210186,ERR210187,ERR210188,ERR210189,ERR210190,ERR321339,ERR321340,ERR321341,ERR321342,ERR321343,ERR321344,ERR321345	1
MH0107	2	ST	ERR209339,ERR209340,ERR209341,ERR209342,ERR209343,ERR209344,ERR210191,ERR210192,ERR210193,ERR210194,ERR210195,ERR210196,ERR321346,ERR321347,ERR321348,ERR321349,ERR321350,ERR321351	1
MH0108	2	ST	ERR321352,ERR321353	1
MH0109	2	ST	ERR209345,ERR209346,ERR209347,ERR209348,ERR209349,ERR210197,ERR210198,ERR210199,ERR210200,ERR210201,ERR321354,ERR321355,ERR321356,ERR321357,ERR321358	1
MH0110	2	ST	ERR209350,ERR209351,ERR209352,ERR209353,ERR209354,ERR209355,ERR210202,ERR210203,ERR210204,ERR210205,ERR210206,ERR210207,ERR321359,ERR321360,ERR321361,ERR321362,ERR321363,ERR321364	1
MH0111	2	ST	ERR209356,ERR209357,ERR209358,ERR210208,ERR210209,ERR210210,ERR321365,ERR321366,ERR321367	1
MH0113	2	ST	ERR209359,ERR209360,ERR209361,ERR209362,ERR210211,ERR210212,ERR210213,ERR210214,ERR321368,ERR321369,ERR321370,ERR321371	1
MH0114	2	ST	ERR209363,ERR209364,ERR209365,ERR209366,ERR209367,ERR210215,ERR210216,ERR210217,ERR210218,ERR210219,ERR321372,ERR321373,ERR321374,ERR321375,ERR321376	1
MH0115	2	ST	ERR209368,ERR209369,ERR209370,ERR210220,ERR210221,ERR210222,ERR321377,ERR321378,ERR321379	1
MH0116	2	ST	ERR209371,ERR209372,ERR209373,ERR209374,ERR209375,ERR209376,ERR210223,ERR210224,ERR210225,ERR210226,ERR210227,ERR210228,ERR321380,ERR321381,ERR321382,ERR321383,ERR321384,ERR321385	1
MH0117	2	ST	ERR209377,ERR209378,ERR209379,ERR209380,ERR210229,ERR210230,ERR210231,ERR210232,ERR321386,ERR321387,ERR321388,ERR321389	1
MH0118	2	ST	ERR209381,ERR209382,ERR209383,ERR210233,ERR210234,ERR210235,ERR321390,ERR321391,ERR321392	1
MH0119	2	ST	ERR321393	1
MH0120	2	ST	ERR209384,ERR209385,ERR209386,ERR209387,ERR210236,ERR210237,ERR210238,ERR210239,ERR321394,ERR321395,ERR321396,ERR321397	1
MH0121	2	ST	ERR209388,ERR210240,ERR321398	1
MH0122	2	ST	ERR209389,ERR209390,ERR209391,ERR209392,ERR209393,ERR210241,ERR210242,ERR210243,ERR210244,ERR210245,ERR321399,ERR321400,ERR321401,ERR321402,ERR321403	1
MH0123	2	ST	ERR209394,ERR209395,ERR209396,ERR209397,ERR210246,ERR210247,ERR210248,ERR210249,ERR321404,ERR321405,ERR321406,ERR321407	1
MH0124	2	ST	ERR209398,ERR209399,ERR209400,ERR209401,ERR209402,ERR210250,ERR210251,ERR210252,ERR210253,ERR210254,ERR321408,ERR321409,ERR321410,ERR321411,ERR321412	1
MH0125	2	ST	ERR209403,ERR209404,ERR209405,ERR209406,ERR210255,ERR210256,ERR210257,ERR210258,ERR321413,ERR321414,ERR321415,ERR321416	1
MH0126	2	ST	ERR209407,ERR209408,ERR209409,ERR209410,ERR210259,ERR210260,ERR210261,ERR210262,ERR321417,ERR321418,ERR321419,ERR321420	1
MH0127	2	ST	ERR209411,ERR209412,ERR209413,ERR209414,ERR210263,ERR210264,ERR210265,ERR210266,ERR321421,ERR321422,ERR321423,ERR321424	1
MH0128	2	ST	ERR209415,ERR209416,ERR209417,ERR209418,ERR210267,ERR210268,ERR210269,ERR210270,ERR321425,ERR321426,ERR321427,ERR321428	1
MH0129	2	ST	ERR209419,ERR209420,ERR209421,ERR209422,ERR210271,ERR210272,ERR210273,ERR210274,ERR321429,ERR321430,ERR321431,ERR321432	1
MH0130	2	ST	ERR209423,ERR209424,ERR209425,ERR209426,ERR210275,ERR210276,ERR210277,ERR210278,ERR321433,ERR321434,ERR321435,ERR321436	1
MH0131	2	ST	ERR321437	1
MH0132	2	ST	ERR209427,ERR209428,ERR209429,ERR209430,ERR210279,ERR210280,ERR210281,ERR210282,ERR321438,ERR321439,ERR321440,ERR321441	1
MH0133	2	ST	ERR209431,ERR209432,ERR209433,ERR209434,ERR210283,ERR210284,ERR210285,ERR210286,ERR321442,ERR321443,ERR321444,ERR321445	1
MH0134	2	ST	ERR209435,ERR209436,ERR209437,ERR209438,ERR210287,ERR210288,ERR210289,ERR210290,ERR321446,ERR321447,ERR321448,ERR321449	1
MH0135	2	ST	ERR209439,ERR209440,ERR209441,ERR209442,ERR210291,ERR210292,ERR210293,ERR210294,ERR321450,ERR321451,ERR321452,ERR321453	1
MH0136	2	ST	ERR209443,ERR209444,ERR209445,ERR209446,ERR210295,ERR210296,ERR210297,ERR210298,ERR321454,ERR321455,ERR321456,ERR321457	1
MH0137	2	ST	ERR209447,ERR209448,ERR209449,ERR209450,ERR210299,ERR210300,ERR210301,ERR210302,ERR321458,ERR321459,ERR321460,ERR321461	1
MH0138	2	ST	ERR209451,ERR210303,ERR321462	1
MH0139	2	ST	ERR209452,ERR210304,ERR321463	1
MH0140	2	ST	ERR209453,ERR210305,ERR321464	1
MH0141	2	ST	ERR209454,ERR210306,ERR321465	1
MH0142	2	ST	ERR209455,ERR210307,ERR321466	1
MH0143	2	ST	ERR209456,ERR210308,ERR321467	1
MH0144	2	ST	ERR209457,ERR210309,ERR321468	1
MH0145	2	ST	ERR209458,ERR209459,ERR210310,ERR210311,ERR321469,ERR321470	1
MH0146	2	ST	ERR209460,ERR210312,ERR321471	1
MH0147	2	ST	ERR209461,ERR209462,ERR209463,ERR209464,ERR210313,ERR210314,ERR210315,ERR210316,ERR321472,ERR321473,ERR321474,ERR321475	1
MH0148	2	ST	ERR209465,ERR209466,ERR209467,ERR209468,ERR210317,ERR210318,ERR210319,ERR210320,ERR321476,ERR321477,ERR321478,ERR321479	1
MH0149	2	ST	ERR209469,ERR210321,ERR321480	1
MH0150	2	ST	ERR321481,ERR321482	1
MH0151	2	ST	ERR209470,ERR210322,ERR321483	1
MH0152	2	ST	ERR209471,ERR210323,ERR321484	1
MH0153	2	ST	ERR209472,ERR210324,ERR321485	1
MH0154	2	ST	ERR209473,ERR210325,ERR321486	1
MH0155	2	ST	ERR209474,ERR210326,ERR321487	1
MH0156	2	ST	ERR209475,ERR210327,ERR321488	1
MH0157	2	ST	ERR209476,ERR210328,ERR321489	1
MH0158	2	ST	ERR209477,ERR210329,ERR321490	1
MH0159	2	ST	ERR209478,ERR210330,ERR321491	1
MH0160	2	ST	ERR209479,ERR210331,ERR321492	1
MH0161	2	ST	ERR321493	1
MH0162	2	ST	ERR209480,ERR210332,ERR321494	1
MH0163	2	ST	ERR209481,ERR209482,ERR210333,ERR210334,ERR321495,ERR321496	1
MH0164	2	ST	ERR209483,ERR210335,ERR321497	1
MH0165	2	ST	ERR209484,ERR209485,ERR209486,ERR209487,ERR209488,ERR210336,ERR210337,ERR210338,ERR210339,ERR210340,ERR321498,ERR321499,ERR321500,ERR321501,ERR321502	1
MH0166	2	ST	ERR209489,ERR209490,ERR209491,ERR210341,ERR210342,ERR210343,ERR321503,ERR321504,ERR321505	1
MH0167	2	ST	ERR209492,ERR209493,ERR209494,ERR209495,ERR210344,ERR210345,ERR210346,ERR210347,ERR321506,ERR321507,ERR321508,ERR321509	1
MH0168	2	ST	ERR209496,ERR209497,ERR209498,ERR209499,ERR210348,ERR210349,ERR210350,ERR210351,ERR321510,ERR321511,ERR321512,ERR321513	1
MH0169	2	ST	ERR209500,ERR209501,ERR210352,ERR210353,ERR321514,ERR321515	1
MH0170	2	ST	ERR209502,ERR209503,ERR209504,ERR209505,ERR210354,ERR210355,ERR210356,ERR210357,ERR321516,ERR321517,ERR321518,ERR321519	1
MH0172	2	ST	ERR209506,ERR210358,ERR321520	1
MH0173	2	ST	ERR209507,ERR210359,ERR321521	1
MH0174	2	ST	ERR209508,ERR210360,ERR321522	1
MH0175	2	ST	ERR209509,ERR210361,ERR321523	1
MH0176	2	ST	ERR321524	1
MH0177	2	ST	ERR209510,ERR209511,ERR209512,ERR209513,ERR210362,ERR210363,ERR210364,ERR210365,ERR321525,ERR321526,ERR321527,ERR321528	1
MH0178	2	ST	ERR209514,ERR210366,ERR321529	1
MH0179	2	ST	ERR209515,ERR210367,ERR321530	1
MH0180	2	ST	ERR209516,ERR210368,ERR321531	1
MH0181	2	ST	ERR209517,ERR210369,ERR321532	1
MH0182	2	ST	ERR209518,ERR210370,ERR321533	1
MH0183	2	ST	ERR209519,ERR209520,ERR209521,ERR209522,ERR210371,ERR210372,ERR210373,ERR210374,ERR321534,ERR321535,ERR321536,ERR321537	1
MH0184	2	ST	ERR209523,ERR209524,ERR209525,ERR209526,ERR210375,ERR210376,ERR210377,ERR210378,ERR321538,ERR321539,ERR321540,ERR321541	1
MH0185	2	ST	ERR209527,ERR210379,ERR321542	1
MH0186	2	ST	ERR209528,ERR210380,ERR321543	1
MH0187	2	ST	ERR321544	1
MH0188	2	ST	ERR321545,ERR321546	1
MH0189	2	ST	ERR321547	1
MH0191	2	ST	ERR321548	1
MH0192	2	ST	ERR414230,ERR414231,ERR414511,ERR414512	1
MH0193	2	ST	ERR321549,ERR321550	1
MH0195	2	ST	ERR321551	1
MH0196	2	ST	ERR321552	1
MH0197	2	ST	ERR321553	1
MH0198	2	ST	ERR321554	1
MH0199	2	ST	ERR321555	1
MH0200	2	ST	ERR321556	1
MH0203	2	ST	ERR321557	1
MH0204	2	ST	ERR321558	1
MH0205	2	ST	ERR321559	1
MH0206	2	ST	ERR321560	1
MH0211	2	ST	ERR321561	1
MH0212	2	ST	ERR321562	1
MH0217	2	ST	ERR321563	1
MH0220	2	ST	ERR321564	1
MH0221	2	ST	ERR414232,ERR414513	1
MH0222	2	ST	ERR414233,ERR414514	1
MH0224	2	ST	ERR321565	1
MH0227	2	ST	ERR321566,ERR321567	1
MH0229	2	ST	ERR321568	1
MH0230	2	ST	ERR321569	1
MH0233	2	ST	ERR321570	1
MH0234	2	ST	ERR414234,ERR414515	1
MH0236	2	ST	ERR321571	1
MH0238	2	ST	ERR414235,ERR414516	1
MH0239	2	ST	ERR321572	1
MH0243	2	ST	ERR321573	1
MH0244	2	ST	ERR321574	1
MH0245	2	ST	ERR414236,ERR414517	1
MH0246	2	ST	ERR414237,ERR414238,ERR414518,ERR414519	1
MH0247	2	ST	ERR321575	1
MH0250	2	ST	ERR321576	1
MH0251	2	ST	ERR321577	1
MH0252	2	ST	ERR414239,ERR414520	1
MH0253	2	ST	ERR321578	1
MH0257	2	ST	ERR321579	1
MH0259	2	ST	ERR414240,ERR414521	1
MH0260	2	ST	ERR414241,ERR414522	1
MH0261	2	ST	ERR414242,ERR414523	1
MH0262	2	ST	ERR414243,ERR414524	1
MH0264	2	ST	ERR414244,ERR414525	1
MH0265	2	ST	ERR414245,ERR414526	1
MH0266	2	ST	ERR414246,ERR414527	1
MH0267	2	ST	ERR321580	1
MH0268	2	ST	ERR414247,ERR414528	1
MH0270	2	ST	ERR414248,ERR414529	1
MH0271	2	ST	ERR414249,ERR414250,ERR414530,ERR414531	1
MH0272	2	ST	ERR321581	1
MH0274	2	ST	ERR321582	1
MH0275	2	ST	ERR321583	1
MH0276	2	ST	ERR321584	1
MH0277	2	ST	ERR321585,ERR321586	1
MH0280	2	ST	ERR414251,ERR414532	1
MH0281	2	ST	ERR414252,ERR414533	1
MH0283	2	ST	ERR414253,ERR414254,ERR414534,ERR414535	1
MH0284	2	ST	ERR414255,ERR414536	1
MH0286	2	ST	ERR321587	1
MH0287	2	ST	ERR321588	1
MH0288	2	ST	ERR321589	1
MH0289	2	ST	ERR321590	1
MH0290	2	ST	ERR414256,ERR414537	1
MH0292	2	ST	ERR321591	1
MH0293	2	ST	ERR414257,ERR414258,ERR414538,ERR414539	1
MH0297	2	ST	ERR414259,ERR414260,ERR414540,ERR414541	1
MH0298	2	ST	ERR414261,ERR414542	1
MH0299	2	ST	ERR414262,ERR414543	1
MH0301	2	ST	ERR414263,ERR414544	1
MH0302	2	ST	ERR321592	1
MH0303	2	ST	ERR414264,ERR414545	1
MH0305	2	ST	ERR321593	1
MH0307	2	ST	ERR321594	1
MH0308	2	ST	ERR414265,ERR414546	1
MH0309	2	ST	ERR414266,ERR414547	1
MH0310	2	ST	ERR414267,ERR414548	1
MH0311	2	ST	ERR414268,ERR414549	1
MH0313	2	ST	ERR321595	1
MH0314	2	ST	ERR414269,ERR414270,ERR414550,ERR414551	1
MH0315	2	ST	ERR414271,ERR414272,ERR414552,ERR414553	1
MH0316	2	ST	ERR321596	1
MH0318	2	ST	ERR321597	1
MH0319	2	ST	ERR414273,ERR414554	1
MH0321	2	ST	ERR321598	1
MH0322	2	ST	ERR321599	1
MH0323	2	ST	ERR414274,ERR414555	1
MH0325	2	ST	ERR414275,ERR414556	1
MH0326	2	ST	ERR414276,ERR414557	1
MH0327	2	ST	ERR414277,ERR414558	1
MH0328	2	ST	ERR414278,ERR414559	1
MH0329	2	ST	ERR414279,ERR414560	1
MH0330	2	ST	ERR414280,ERR414561	1
MH0332	2	ST	ERR414281,ERR414562	1
MH0333	2	ST	ERR321600	1
MH0334	2	ST	ERR414282,ERR414563	1
MH0335	2	ST	ERR414283,ERR414564	1
MH0336	2	ST	ERR414284,ERR414565	1
MH0337	2	ST	ERR414285,ERR414286,ERR414566,ERR414567	1
MH0338	2	ST	ERR414287,ERR414568	1
MH0339	2	ST	ERR414288,ERR414569	1
MH0340	2	ST	ERR414289,ERR414570	1
MH0341	2	ST	ERR414290,ERR414571	1
MH0342	2	ST	ERR414291,ERR414572	1
MH0343	2	ST	ERR414292,ERR414573	1
MH0345	2	ST	ERR414293,ERR414574	1
MH0346	2	ST	ERR414294,ERR414575	1
MH0347	2	ST	ERR414295,ERR414576	1
MH0348	2	ST	ERR414296,ERR414577	1
MH0349	2	ST	ERR414297,ERR414578	1
MH0350	2	ST	ERR414298,ERR414579	1
MH0351	2	ST	ERR414299,ERR414300,ERR414580,ERR414581	1
MH0354	2	ST	ERR414301,ERR414582	1
MH0355	2	ST	ERR414302,ERR414583	1
MH0356	2	ST	ERR414303,ERR414584	1
MH0357	2	ST	ERR414304,ERR414585	1
MH0358	2	ST	ERR414305,ERR414586	1
MH0359	2	ST	ERR414306,ERR414587	1
MH0360	2	ST	ERR414307,ERR414588	1
MH0361	2	ST	ERR414308,ERR414589	1
MH0362	2	ST	ERR414309,ERR414590	1
MH0363	2	ST	ERR414310,ERR414591	1
MH0364	2	ST	ERR414311,ERR414592	1
MH0365	2	ST	ERR414312,ERR414593	1
MH0366	2	ST	ERR414313,ERR414594	1
MH0367	2	ST	ERR414314,ERR414595	1
MH0368	2	ST	ERR414315,ERR414596	1
MH0369	2	ST	ERR414316,ERR414597	1
MH0370	2	ST	ERR414317,ERR414598	1
MH0371	2	ST	ERR414318,ERR414599	1
MH0372	2	ST	ERR414319,ERR414600	1
MH0373	2	ST	ERR414320,ERR414601	1
MH0374	2	ST	ERR414321,ERR414602	1
MH0375	2	ST	ERR414322,ERR414603	1
MH0376	2	ST	ERR414323,ERR414324,ERR414604,ERR414605	1
MH0377	2	ST	ERR414325,ERR414606	1
MH0378	2	ST	ERR414326,ERR414607	1
MH0379	2	ST	ERR414327,ERR414608	1
MH0381	2	ST	ERR414328,ERR414329,ERR414609,ERR414610	1
MH0382	2	ST	ERR414330,ERR414611	1
MH0383	2	ST	ERR414331,ERR414612	1
MH0384	2	ST	ERR414332,ERR414613	1
MH0385	2	ST	ERR414333,ERR414614	1
MH0386	2	ST	ERR414334,ERR414615	1
MH0387	2	ST	ERR414335,ERR414616	1
MH0388	2	ST	ERR414336,ERR414617	1
MH0389	2	ST	ERR414337,ERR414618	1
MH0390	2	ST	ERR414338,ERR414619	1
MH0391	2	ST	ERR414339,ERR414620	1
MH0392	2	ST	ERR414340,ERR414621	1
MH0393	2	ST	ERR414341,ERR414622	1
MH0394	2	ST	ERR414342,ERR414623	1
MH0395	2	ST	ERR414343,ERR414624	1
MH0396	2	ST	ERR414344,ERR414625	1
MH0397	2	ST	ERR414345,ERR414626	1
MH0398	2	ST	ERR414346,ERR414627	1
MH0399	2	ST	ERR414347,ERR414628	1
MH0400	2	ST	ERR414348,ERR414629	1
MH0401	2	ST	ERR414349,ERR414350,ERR414630,ERR414631	1
MH0402	2	ST	ERR414351,ERR414632	1
MH0403	2	ST	ERR321601	1
MH0404	2	ST	ERR321602	1
MH0405	2	ST	ERR321603	1
MH0406	2	ST	ERR321604	1
MH0407	2	ST	ERR321605	1
MH0408	2	ST	ERR321606	1
MH0409	2	ST	ERR321607	1
MH0410	2	ST	ERR321608	1
MH0411	2	ST	ERR321609	1
MH0412	2	ST	ERR321610	1
MH0413	2	ST	ERR321611	1
MH0414	2	ST	ERR321612	1
MH0415	2	ST	ERR321613	1
MH0416	2	ST	ERR321614	1
MH0417	2	ST	ERR321615	1
MH0418	2	ST	ERR321616	1
MH0419	2	ST	ERR321617	1
MH0420	2	ST	ERR321618	1
MH0421	2	ST	ERR321619	1
MH0422	2	ST	ERR321620	1
MH0423	2	ST	ERR321621	1
MH0424	2	ST	ERR321622	1
MH0425	2	ST	ERR321623	1
MH0426	2	ST	ERR321624	1
MH0427	2	ST	ERR321625	1
MH0428	2	ST	ERR321626	1
MH0429	2	ST	ERR321627	1
MH0430	2	ST	ERR321628	1
MH0431	2	ST	ERR321629	1
MH0432	2	ST	ERR321630	1
MH0433	2	ST	ERR321631	1
MH0434	2	ST	ERR321632	1
MH0435	2	ST	ERR321633	1
MH0436	2	ST	ERR321634	1
MH0437	2	ST	ERR321635	1
MH0438	2	ST	ERR321636	1
MH0439	2	ST	ERR321637	1
MH0440	2	ST	ERR321638	1
MH0441	2	ST	ERR321639	1
MH0442	2	ST	ERR321640	1
MH0443	2	ST	ERR321641	1
MH0444	2	ST	ERR321642	1
MH0445	2	ST	ERR321643	1
MH0446	2	ST	ERR321644	1
MH0447	2	ST	ERR321645	1
MH0448	2	ST	ERR321646	1
MH0450	2	ST	ERR321647	1
MH0451	2	ST	ERR321648	1
MH0452	2	ST	ERR321649	1
MH0453	2	ST	ERR321650	1
MH0454	2	ST	ERR321651	1
MH0455	2	ST	ERR321652	1
MH0456	2	ST	ERR321653	1
MH0457	2	ST	ERR321654	1
MH0458	2	ST	ERR321655	1
MH0462	2	ST	ERR321656	1
O2.CD1-0	2	ST	ERR414352,ERR414633	1
O2.CD1-0-PT	2	ST	ERR414353,ERR414634	1
O2.CD2-0	2	ST	ERR414354,ERR414635	1
O2.CD2-0-PT	2	ST	ERR414355,ERR414636	1
O2.CD3-0-PT	2	ST	ERR414356,ERR414637	1
O2.UC1-0	2	ST	ERR209529,ERR209530,ERR210381,ERR210382	1
O2.UC1-1	2	ST	ERR414358,ERR414639	1
O2.UC1-2	2	ST	ERR209536,ERR210388	1
O2.UC11-0	2	ST	ERR209531,ERR209532,ERR210383,ERR210384	1
O2.UC11-1	2	ST	ERR414357,ERR414638	1
O2.UC11-2	2	ST	ERR209533,ERR210385	1
O2.UC12-0	2	ST	ERR209534,ERR209535,ERR210386,ERR210387	1
O2.UC12-1	2	ST	ERR414359,ERR414640	1
O2.UC12-2	2	ST	ERR209537,ERR210389	1
O2.UC13-0	2	ST	ERR209538,ERR209539,ERR210390,ERR210391	1
O2.UC13-1	2	ST	ERR414360,ERR414641	1
O2.UC13-2	2	ST	ERR209540,ERR210392	1
O2.UC14-0	2	ST	ERR209541,ERR209542,ERR210393,ERR210394	1
O2.UC14-1	2	ST	ERR414361,ERR414642	1
O2.UC14-2	2	ST	ERR209543,ERR210395	1
O2.UC15-0	2	ST	ERR414362,ERR414643	1
O2.UC15-1	2	ST	ERR414363,ERR414644	1
O2.UC15-2	2	ST	ERR414364,ERR414645	1
O2.UC16-0	2	ST	ERR209544,ERR209545,ERR210396,ERR210397	1
O2.UC16-1	2	ST	ERR414365,ERR414646	1
O2.UC16-2	2	ST	ERR209546,ERR210398	1
O2.UC17-0	2	ST	ERR209547,ERR209548,ERR210399,ERR210400	1
O2.UC17-1	2	ST	ERR414366,ERR414647	1
O2.UC17-2	2	ST	ERR209549,ERR210401	1
O2.UC18-0	2	ST	ERR209550,ERR209551,ERR210402,ERR210403	1
O2.UC18-1	2	ST	ERR414367,ERR414648	1
O2.UC18-2	2	ST	ERR209552,ERR209553,ERR210404,ERR210405	1
O2.UC19-0	2	ST	ERR209554,ERR209555,ERR210406,ERR210407	1
O2.UC19-1	2	ST	ERR414368,ERR414649	1
O2.UC19-2	2	ST	ERR209556,ERR209557,ERR210408,ERR210409	1
O2.UC2-0	2	ST	ERR209560,ERR209561,ERR209562,ERR210412,ERR210413,ERR210414	1
O2.UC2-1	2	ST	ERR414371,ERR414652	1
O2.UC2-2	2	ST	ERR209569,ERR210421	1
O2.UC20-0	2	ST	ERR209558,ERR209559,ERR210410,ERR210411	1
O2.UC20-1	2	ST	ERR414369,ERR414650	1
O2.UC20-2	2	ST	ERR209563,ERR210415	1
O2.UC21-0	2	ST	ERR209564,ERR209565,ERR210416,ERR210417	1
O2.UC21-1	2	ST	ERR414370,ERR414651	1
O2.UC21-2	2	ST	ERR209566,ERR210418	1
O2.UC22-0	2	ST	ERR209567,ERR209568,ERR210419,ERR210420	1
O2.UC22-1	2	ST	ERR414372,ERR414653	1
O2.UC22-2	2	ST	ERR209570,ERR209571,ERR210422,ERR210423	1
O2.UC23-0	2	ST	ERR209572,ERR209573,ERR210424,ERR210425	1
O2.UC23-1	2	ST	ERR414373,ERR414654	1
O2.UC23-2	2	ST	ERR209574,ERR209575,ERR210426,ERR210427	1
O2.UC24-0	2	ST	ERR209576,ERR209577,ERR210428,ERR210429	1
O2.UC24-1	2	ST	ERR414374,ERR414655	1
O2.UC24-2	2	ST	ERR209578,ERR210430	1
O2.UC26-0	2	ST	ERR209579,ERR210431	1
O2.UC26-1	2	ST	ERR414375,ERR414656	1
O2.UC26-2	2	ST	ERR209580,ERR210432	1
O2.UC27-0	2	ST	ERR209581,ERR210433	1
O2.UC27-1	2	ST	ERR414376,ERR414657	1
O2.UC27-2	2	ST	ERR209582,ERR210434	1
O2.UC28-0	2	ST	ERR414377,ERR414658	1
O2.UC28-1	2	ST	ERR414378,ERR414659	1
O2.UC28-2	2	ST	ERR414379,ERR414660	1
O2.UC29-0	2	ST	ERR209583,ERR210435	1
O2.UC29-1	2	ST	ERR414380,ERR414661	1
O2.UC29-2	2	ST	ERR209584,ERR209585,ERR210436,ERR210437	1
O2.UC3-0	2	ST	ERR209588,ERR209589,ERR210440,ERR210441	1
O2.UC3-1	2	ST	ERR414383,ERR414664	1
O2.UC3-2	2	ST	ERR209600,ERR210452	1
O2.UC30-0	2	ST	ERR209586,ERR209587,ERR210438,ERR210439	1
O2.UC30-1	2	ST	ERR414381,ERR414662	1
O2.UC30-2	2	ST	ERR209590,ERR209591,ERR209592,ERR210442,ERR210443,ERR210444	1
O2.UC31-0	2	ST	ERR209593,ERR209594,ERR209595,ERR210445,ERR210446,ERR210447	1
O2.UC31-1	2	ST	ERR414382,ERR414663	1
O2.UC31-2	2	ST	ERR209596,ERR209597,ERR209598,ERR210448,ERR210449,ERR210450	1
O2.UC32-0	2	ST	ERR209599,ERR210451	1
O2.UC32-1	2	ST	ERR414384,ERR414665	1
O2.UC32-2	2	ST	ERR209601,ERR209602,ERR210453,ERR210454	1
O2.UC34-0	2	ST	ERR209603,ERR210455	1
O2.UC34-2	2	ST	ERR209604,ERR210456	1
O2.UC35-0	2	ST	ERR209605,ERR210457	1
O2.UC35-1	2	ST	ERR414385,ERR414666	1
O2.UC35-2	2	ST	ERR209606,ERR210458	1
O2.UC36-0	2	ST	ERR414386,ERR414387,ERR414667,ERR414668	1
O2.UC36-1	2	ST	ERR414388,ERR414669	1
O2.UC36-2	2	ST	ERR209607,ERR210459	1
O2.UC37-0	2	ST	ERR209608,ERR210460	1
O2.UC37-1	2	ST	ERR414389,ERR414670	1
O2.UC37-2	2	ST	ERR209609,ERR209610,ERR210461,ERR210462	1
O2.UC38-0	2	ST	ERR209611,ERR210463	1
O2.UC38-1	2	ST	ERR414390,ERR414671	1
O2.UC38-2	2	ST	ERR209612,ERR210464	1
O2.UC4-0	2	ST	ERR209614,ERR209615,ERR210466,ERR210467	1
O2.UC4-1	2	ST	ERR414393,ERR414674	1
O2.UC4-2	2	ST	ERR209619,ERR210471	1
O2.UC40-0	2	ST	ERR209613,ERR210465	1
O2.UC40-1	2	ST	ERR414391,ERR414672	1
O2.UC40-2	2	ST	ERR209616,ERR210468	1
O2.UC41-0	2	ST	ERR209617,ERR210469	1
O2.UC41-1	2	ST	ERR414392,ERR414673	1
O2.UC41-2	2	ST	ERR209618,ERR210470	1
O2.UC43-0	2	ST	ERR209620,ERR210472	1
O2.UC43-1	2	ST	ERR414394,ERR414675	1
O2.UC43-2	2	ST	ERR209621,ERR210473	1
O2.UC44-0	2	ST	ERR209622,ERR209623,ERR210474,ERR210475	1
O2.UC44-1	2	ST	ERR414395,ERR414676	1
O2.UC44-2	2	ST	ERR209624,ERR210476	1
O2.UC46-0	2	ST	ERR209625,ERR210477	1
O2.UC46-1	2	ST	ERR414396,ERR414677	1
O2.UC46-2	2	ST	ERR209626,ERR209627,ERR209628,ERR210478,ERR210479,ERR210480	1
O2.UC47-0	2	ST	ERR209629,ERR209630,ERR209631,ERR210481,ERR210482,ERR210483	1
O2.UC47-1	2	ST	ERR414397,ERR414678	1
O2.UC47-2	2	ST	ERR209632,ERR209633,ERR209634,ERR210484,ERR210485,ERR210486	1
O2.UC48-0	2	ST	ERR209635,ERR209636,ERR210487,ERR210488	1
O2.UC48-1	2	ST	ERR414398,ERR414679	1
O2.UC48-2	2	ST	ERR209637,ERR209638,ERR209639,ERR210489,ERR210490,ERR210491	1
O2.UC49-0	2	ST	ERR209640,ERR209641,ERR210492,ERR210493	1
O2.UC49-2	2	ST	ERR209642,ERR209643,ERR210494,ERR210495	1
O2.UC5-0	2	ST	ERR209646,ERR209647,ERR210498,ERR210499	1
O2.UC5-1	2	ST	ERR414399,ERR414680	1
O2.UC5-2	2	ST	ERR209655,ERR210507	1
O2.UC50-0	2	ST	ERR209644,ERR209645,ERR210496,ERR210497	1
O2.UC50-2	2	ST	ERR209648,ERR210500	1
O2.UC51-0	2	ST	ERR209649,ERR209650,ERR210501,ERR210502	1
O2.UC51-2	2	ST	ERR209651,ERR209652,ERR209653,ERR210503,ERR210504,ERR210505	1
O2.UC52-0	2	ST	ERR209654,ERR210506	1
O2.UC52-2	2	ST	ERR209656,ERR210508	1
O2.UC53-0	2	ST	ERR209657,ERR209658,ERR210509,ERR210510	1
O2.UC53-2	2	ST	ERR209659,ERR210511	1
O2.UC54-0	2	ST	ERR209660,ERR210512	1
O2.UC54-2	2	ST	ERR209661,ERR210513	1
O2.UC55-0	2	ST	ERR209662,ERR210514	1
O2.UC55-2	2	ST	ERR209663,ERR210515	1
O2.UC56-0	2	ST	ERR209664,ERR210516	1
O2.UC56-2	2	ST	ERR209665,ERR210517	1
O2.UC57-0	2	ST	ERR209666,ERR210518	1
O2.UC57-2	2	ST	ERR209667,ERR210519	1
O2.UC58-0	2	ST	ERR209668,ERR210520	1
O2.UC58-2	2	ST	ERR209669,ERR210521	1
O2.UC59-0	2	ST	ERR209670,ERR210522	1
O2.UC59-2	2	ST	ERR209671,ERR210523	1
O2.UC6-0	2	ST	ERR414400,ERR414681	1
O2.UC6-1	2	ST	ERR414401,ERR414682	1
O2.UC6-2	2	ST	ERR414402,ERR414683	1
O2.UC60-0	2	ST	ERR209672,ERR209673,ERR210524,ERR210525	1
O2.UC60-2	2	ST	ERR209674,ERR210526	1
O2.UC7-0	2	ST	ERR414403,ERR414684	1
O2.UC7-1	2	ST	ERR414404,ERR414685	1
O2.UC8-0	2	ST	ERR414405,ERR414686	1
O2.UC8-1	2	ST	ERR414406,ERR414687	1
O2.UC8-2	2	ST	ERR414407,ERR414688	1
O2.UC9-0	2	ST	ERR209675,ERR209676,ERR210527,ERR210528	1
O2.UC9-1	2	ST	ERR414408,ERR414689	1
O2.UC9-2	2	ST	ERR209677,ERR209678,ERR210529,ERR210530	1
V1.CD1-0	2	ST	ERR209680,ERR209681,ERR210532,ERR210533	1
V1.CD1-0-PN	2	ST	ERR414409,ERR414690	1
V1.CD1-0-PT	2	ST	ERR414410,ERR414691	1
V1.CD1-3-PN	2	ST	ERR414413,ERR414694	1
V1.CD10-0	2	ST	ERR209679,ERR210531	1
V1.CD11-0	2	ST	ERR209682,ERR209683,ERR210534,ERR210535	1
V1.CD12-0	2	ST	ERR209684,ERR209685,ERR210536,ERR210537	1
V1.CD12-3	2	ST	ERR414411,ERR414412,ERR414692,ERR414693	1
V1.CD13-0	2	ST	ERR209686,ERR209687,ERR210538,ERR210539	1
V1.CD14-0	2	ST	ERR209688,ERR209689,ERR210540,ERR210541	1
V1.CD15-0	2	ST	ERR209690,ERR209691,ERR210542,ERR210543	1
V1.CD15-3	2	ST	ERR209692,ERR209693,ERR210544,ERR210545	1
V1.CD16-0	2	ST	ERR209694,ERR210546	1
V1.CD17-0	2	ST	ERR209695,ERR210547	1
V1.CD17-4	2	ST	ERR209696,ERR209697,ERR210548,ERR210549	1
V1.CD18-0	2	ST	ERR209698,ERR209699,ERR210550,ERR210551	1
V1.CD18-3	2	ST	ERR209700,ERR209701,ERR210552,ERR210553	1
V1.CD19-0	2	ST	ERR209702,ERR209703,ERR210554,ERR210555	1
V1.CD2-0	2	ST	ERR209704,ERR209705,ERR210556,ERR210557	1
V1.CD2-0-PN	2	ST	ERR414416,ERR414697	1
V1.CD2-0-PT	2	ST	ERR414417,ERR414698	1
V1.CD20-0	2	ST	ERR414414,ERR414415,ERR414695,ERR414696	1
V1.CD20-4	2	ST	ERR209706,ERR209707,ERR210558,ERR210559	1
V1.CD21-0	2	ST	ERR209708,ERR209709,ERR210560,ERR210561	1
V1.CD21-4	2	ST	ERR209710,ERR209711,ERR210562,ERR210563	1
V1.CD22-0	2	ST	ERR209712,ERR209713,ERR210564,ERR210565	1
V1.CD24-0	2	ST	ERR209714,ERR210566	1
V1.CD25-0	2	ST	ERR209715,ERR210567	1
V1.CD25-4	2	ST	ERR209716,ERR209717,ERR210568,ERR210569	1
V1.CD27-0	2	ST	ERR209718,ERR210570	1
V1.CD28-0	2	ST	ERR209719,ERR209720,ERR210571,ERR210572	1
V1.CD29-0	2	ST	ERR209721,ERR210573	1
V1.CD3-0	2	ST	ERR209723,ERR209724,ERR210575,ERR210576	1
V1.CD3-0-PN	2	ST	ERR414418,ERR414699	1
V1.CD3-0-PT	2	ST	ERR414419,ERR414700	1
V1.CD3-3-PN	2	ST	ERR414424,ERR414705	1
V1.CD30-0	2	ST	ERR209722,ERR210574	1
V1.CD31-0	2	ST	ERR209725,ERR209726,ERR210577,ERR210578	1
V1.CD32-0	2	ST	ERR414420,ERR414421,ERR414701,ERR414702	1
V1.CD32-4	2	ST	ERR414422,ERR414423,ERR414703,ERR414704	1
V1.CD34-0	2	ST	ERR209727,ERR209728,ERR210579,ERR210580	1
V1.CD35-0	2	ST	ERR209729,ERR209730,ERR210581,ERR210582	1
V1.CD35-1	2	ST	ERR209731,ERR209732,ERR210583,ERR210584	1
V1.CD36-0	2	ST	ERR209733,ERR209734,ERR210585,ERR210586	1
V1.CD37-4	2	ST	ERR414425,ERR414706	1
V1.CD38-0	2	ST	ERR209735,ERR209736,ERR210587,ERR210588	1
V1.CD4-0	2	ST	ERR209737,ERR209738,ERR210589,ERR210590	1
V1.CD4-0-PN	2	ST	ERR414428,ERR414709	1
V1.CD4-0-PT	2	ST	ERR414429,ERR414710	1
V1.CD40-0	2	ST	ERR414426,ERR414427,ERR414707,ERR414708	1
V1.CD41-0	2	ST	ERR209739,ERR209740,ERR210591,ERR210592	1
V1.CD42-0	2	ST	ERR209741,ERR209742,ERR210593,ERR210594	1
V1.CD43-0	2	ST	ERR414430,ERR414711	1
V1.CD44-0	2	ST	ERR414431,ERR414432,ERR414712,ERR414713	1
V1.CD44-4	2	ST	ERR414433,ERR414714	1
V1.CD45-0	2	ST	ERR414434,ERR414435,ERR414715,ERR414716	1
V1.CD46-0	2	ST	ERR414436,ERR414437,ERR414717,ERR414718	1
V1.CD48-0	2	ST	ERR414438,ERR414439,ERR414719,ERR414720	1
V1.CD49-0	2	ST	ERR414440,ERR414721	1
V1.CD5-0-PN	2	ST	ERR414442,ERR414723	1
V1.CD50-0	2	ST	ERR414441,ERR414722	1
V1.CD51-0	2	ST	ERR414443,ERR414724	1
V1.CD52-0	2	ST	ERR414444,ERR414725	1
V1.CD53-0	2	ST	ERR414445,ERR414726	1
V1.CD54-0	2	ST	ERR414446,ERR414727	1
V1.CD55-0	2	ST	ERR414447,ERR414728	1
V1.CD6-0	2	ST	ERR209743,ERR209744,ERR210595,ERR210596	1
V1.CD6-0-PN	2	ST	ERR414448,ERR414729	1
V1.CD6-0-PT	2	ST	ERR414449,ERR414730	1
V1.CD6-4	2	ST	ERR209745,ERR209746,ERR210597,ERR210598	1
V1.CD7-0	2	ST	ERR209747,ERR210599	1
V1.CD7-0-PN	2	ST	ERR414450,ERR414731	1
V1.CD7-4	2	ST	ERR209748,ERR209749,ERR210600,ERR210601	1
V1.CD8-0	2	ST	ERR209750,ERR209751,ERR210602,ERR210603	1
V1.CD8-0-PN	2	ST	ERR414451,ERR414732	1
V1.CD9-0	2	ST	ERR209752,ERR209753,ERR210604,ERR210605	1
V1.FI01	2	ST	ERR414452,ERR414733	1
V1.FI02	2	ST	ERR414453,ERR414734	1
V1.FI03	2	ST	ERR414454,ERR414735	1
V1.FI04	2	ST	ERR414455,ERR414736	1
V1.FI05	2	ST	ERR414456,ERR414737	1
V1.FI06	2	ST	ERR414457,ERR414738	1
V1.FI07	2	ST	ERR414458,ERR414739	1
V1.FI08	2	ST	ERR414459,ERR414740	1
V1.FI09	2	ST	ERR414460,ERR414741	1
V1.FI10	2	ST	ERR414461,ERR414742	1
V1.FI11	2	ST	ERR414462,ERR414743	1
V1.FI12	2	ST	ERR414463,ERR414744	1
V1.FI13	2	ST	ERR414464,ERR414745	1
V1.FI14	2	ST	ERR414465,ERR414746	1
V1.FI15	2	ST	ERR414466,ERR414747	1
V1.FI16	2	ST	ERR414467,ERR414748	1
V1.FI17	2	ST	ERR414468,ERR414749	1
V1.FI18	2	ST	ERR414469,ERR414750	1
V1.FI19	2	ST	ERR414470,ERR414751	1
V1.FI20	2	ST	ERR414471,ERR414752	1
V1.FI21	2	ST	ERR414472,ERR414753	1
V1.FI22	2	ST	ERR414473,ERR414754	1
V1.FI23	2	ST	ERR414474,ERR414755	1
V1.FI24	2	ST	ERR414475,ERR414756	1
V1.FI25	2	ST	ERR414476,ERR414757	1
V1.FI26	2	ST	ERR414477,ERR414758	1
V1.FI27	2	ST	ERR414478,ERR414759	1
V1.FI28	2	ST	ERR414479,ERR414760	1
V1.FI29	2	ST	ERR414480,ERR414761	1
V1.FI30	2	ST	ERR414481,ERR414762	1
V1.FI31	2	ST	ERR414482,ERR414763	1
V1.FI32	2	ST	ERR414483,ERR414764	1
V1.FI33	2	ST	ERR414484,ERR414765	1
V1.FI34	2	ST	ERR414485,ERR414766	1
V1.FI35	2	ST	ERR414486,ERR414767	1
V1.FI36	2	ST	ERR414487,ERR414768	1
V1.FI37	2	ST	ERR414488,ERR414769	1
V1.UC1-0	2	ST	ERR209756,ERR210608	1
V1.UC10-0	2	ST	ERR209754,ERR209755,ERR210606,ERR210607	1
V1.UC10-2	2	ST	ERR209757,ERR209758,ERR210609,ERR210610	1
V1.UC11-0	2	ST	ERR209759,ERR209760,ERR210611,ERR210612	1
V1.UC11-5	2	ST	ERR209761,ERR209762,ERR210613,ERR210614	1
V1.UC12-0	2	ST	ERR209763,ERR210615	1
V1.UC12-4	2	ST	ERR209764,ERR209765,ERR210616,ERR210617	1
V1.UC13-0	2	ST	ERR209766,ERR209767,ERR210618,ERR210619	1
V1.UC13-3	2	ST	ERR209768,ERR209769,ERR210620,ERR210621	1
V1.UC14-0	2	ST	ERR209770,ERR209771,ERR210622,ERR210623	1
V1.UC14-1	2	ST	ERR209772,ERR209773,ERR210624,ERR210625	1
V1.UC15-0	2	ST	ERR209774,ERR209775,ERR210626,ERR210627	1
V1.UC15-3	2	ST	ERR209776,ERR209777,ERR210628,ERR210629	1
V1.UC16-0	2	ST	ERR209778,ERR209779,ERR210630,ERR210631	1
V1.UC17-0	2	ST	ERR209780,ERR209781,ERR210632,ERR210633	1
V1.UC17-2	2	ST	ERR209782,ERR209783,ERR210634,ERR210635	1
V1.UC18-0	2	ST	ERR209784,ERR209785,ERR210636,ERR210637	1
V1.UC19-0	2	ST	ERR209786,ERR209787,ERR210638,ERR210639	1
V1.UC2-0	2	ST	ERR209788,ERR210640	1
V1.UC2-4	2	ST	ERR209799,ERR209800,ERR210651,ERR210652	1
V1.UC21-0	2	ST	ERR209789,ERR209790,ERR210641,ERR210642	1
V1.UC21-4	2	ST	ERR209791,ERR209792,ERR210643,ERR210644	1
V1.UC22-1	2	ST	ERR414489,ERR414490,ERR414770,ERR414771	1
V1.UC23-0	2	ST	ERR209793,ERR209794,ERR210645,ERR210646	1
V1.UC23-1	2	ST	ERR209795,ERR209796,ERR210647,ERR210648	1
V1.UC24-0	2	ST	ERR209797,ERR209798,ERR210649,ERR210650	1
V1.UC25-0	2	ST	ERR209801,ERR209802,ERR210653,ERR210654	1
V1.UC25-1	2	ST	ERR209803,ERR209804,ERR210655,ERR210656	1
V1.UC26-0	2	ST	ERR209805,ERR209806,ERR210657,ERR210658	1
V1.UC26-4	2	ST	ERR209807,ERR209808,ERR210659,ERR210660	1
V1.UC27-0	2	ST	ERR209809,ERR210661	1
V1.UC28-0	2	ST	ERR209810,ERR209811,ERR210662,ERR210663	1
V1.UC29-0	2	ST	ERR209812,ERR209813,ERR210664,ERR210665	1
V1.UC3-0	2	ST	ERR209815,ERR210667	1
V1.UC3-2	2	ST	ERR209821,ERR209822,ERR210673,ERR210674	1
V1.UC30-0	2	ST	ERR209814,ERR210666	1
V1.UC31-0	2	ST	ERR209816,ERR210668	1
V1.UC31-4	2	ST	ERR209817,ERR209818,ERR210669,ERR210670	1
V1.UC32-0	2	ST	ERR209819,ERR209820,ERR210671,ERR210672	1
V1.UC33-0	2	ST	ERR209823,ERR209824,ERR210675,ERR210676	1
V1.UC34-0	2	ST	ERR209825,ERR209826,ERR210677,ERR210678	1
V1.UC35-0	2	ST	ERR209827,ERR209828,ERR210679,ERR210680	1
V1.UC35-4	2	ST	ERR209829,ERR209830,ERR210681,ERR210682	1
V1.UC36-0	2	ST	ERR209831,ERR209832,ERR210683,ERR210684	1
V1.UC37-0	2	ST	ERR209833,ERR210685	1
V1.UC38-0	2	ST	ERR209834,ERR209835,ERR210686,ERR210687	1
V1.UC38-4	2	ST	ERR414491,ERR414492,ERR414772,ERR414773	1
V1.UC39-0	2	ST	ERR209836,ERR209837,ERR210688,ERR210689	1
V1.UC39-4	2	ST	ERR414493,ERR414774	1
V1.UC4-0	2	ST	ERR209840,ERR210692	1
V1.UC4-5	2	ST	ERR209849,ERR209850,ERR210701,ERR210702	1
V1.UC40-0	2	ST	ERR209838,ERR209839,ERR210690,ERR210691	1
V1.UC40-1	2	ST	ERR414494,ERR414495,ERR414775,ERR414776	1
V1.UC41-0	2	ST	ERR209841,ERR209842,ERR210693,ERR210694	1
V1.UC42-0	2	ST	ERR209843,ERR210695	1
V1.UC43-0	2	ST	ERR209844,ERR209845,ERR210696,ERR210697	1
V1.UC44-0	2	ST	ERR209846,ERR210698	1
V1.UC45-0	2	ST	ERR209847,ERR209848,ERR210699,ERR210700	1
V1.UC46-0	2	ST	ERR209851,ERR209852,ERR210703,ERR210704	1
V1.UC47-0	2	ST	ERR209853,ERR210705	1
V1.UC47-4	2	ST	ERR414496,ERR414777	1
V1.UC48-0	2	ST	ERR209854,ERR209855,ERR210706,ERR210707	1
V1.UC49-0	2	ST	ERR209856,ERR209857,ERR210708,ERR210709	1
V1.UC49-1	2	ST	ERR209858,ERR209859,ERR210710,ERR210711	1
V1.UC5-0	2	ST	ERR209860,ERR210712	1
V1.UC5-3	2	ST	ERR209875,ERR209876,ERR210727,ERR210728	1
V1.UC50-1	2	ST	ERR209861,ERR209862,ERR210713,ERR210714	1
V1.UC51-0	2	ST	ERR209863,ERR209864,ERR210715,ERR210716	1
V1.UC51-4	2	ST	ERR209865,ERR209866,ERR210717,ERR210718	1
V1.UC52-0	2	ST	ERR209867,ERR209868,ERR210719,ERR210720	1
V1.UC52-1	2	ST	ERR209869,ERR209870,ERR209871,ERR210721,ERR210722,ERR210723	1
V1.UC53-0	2	ST	ERR209872,ERR209873,ERR209874,ERR210724,ERR210725,ERR210726	1
V1.UC53-4	2	ST	ERR209877,ERR209878,ERR209879,ERR210729,ERR210730,ERR210731	1
V1.UC54-0	2	ST	ERR209880,ERR209881,ERR209882,ERR210732,ERR210733,ERR210734	1
V1.UC54-4	2	ST	ERR414497,ERR414778	1
V1.UC55-0	2	ST	ERR209883,ERR209884,ERR209885,ERR210735,ERR210736,ERR210737	1
V1.UC55-4	2	ST	ERR209886,ERR209887,ERR209888,ERR210738,ERR210739,ERR210740	1
V1.UC56-0	2	ST	ERR209889,ERR209890,ERR210741,ERR210742	1
V1.UC56-1	2	ST	ERR414498,ERR414499,ERR414779,ERR414780	1
V1.UC57-0	2	ST	ERR209891,ERR209892,ERR210743,ERR210744	1
V1.UC58-0	2	ST	ERR209893,ERR209894,ERR210745,ERR210746	1
V1.UC58-4	2	ST	ERR414500,ERR414781	1
V1.UC59-0	2	ST	ERR414501,ERR414502,ERR414782,ERR414783	1
V1.UC59-4	2	ST	ERR414503,ERR414784	1
V1.UC6-0	2	ST	ERR209895,ERR209896,ERR210747,ERR210748	1
V1.UC60-0	2	ST	ERR414504,ERR414505,ERR414506,ERR414785,ERR414786,ERR414787	1
V1.UC61-0	2	ST	ERR209897,ERR209898,ERR210749,ERR210750	1
V1.UC62-0	2	ST	ERR209899,ERR209900,ERR210751,ERR210752	1
V1.UC63-0	2	ST	ERR414507,ERR414508,ERR414509,ERR414788,ERR414789,ERR414790	1
V1.UC64-0	2	ST	ERR414510,ERR414791	1
V1.UC7-0	2	ST	ERR209901,ERR209902,ERR210753,ERR210754	1
V1.UC8-0	2	ST	ERR209903,ERR209904,ERR210755,ERR210756	1
V1.UC9-0	2	ST	ERR209905,ERR209906,ERR210757,ERR210758	1
BGI-06A	3	ST	SRR413556	1
BGI-15A	3	ST	SRR413557	1
BGI-17A	3	ST	SRR413558	1
BGI-27A	3	ST	SRR413559	1
BGI-28A	3	ST	SRR413560	1
BGI-33A	3	ST	SRR413561	1
BGI-34A	3	ST	SRR413562	1
BGI001A	3	ST	SRR413563	1
BGI002A	3	ST	SRR413564	1
BGI003A	3	ST	SRR413565	1
BGI089A	3	ST	SRR413566	1
DLF001	3	ST	SRR341581	1
DLF002	3	ST	SRR341582	1
DLF003	3	ST	SRR341583	1
DLF004	3	ST	SRR341584	1
DLF005	3	ST	SRR341585	1
DLF006	3	ST	SRR341586	1
DLF007	3	ST	SRR341587	1
DLF008	3	ST	SRR341588	1
DLF009	3	ST	SRR341654	1
DLF010	3	ST	SRR341589	1
DLF012	3	ST	SRR341655	1
DLF013	3	ST	SRR341656	1
DLF014	3	ST	SRR341657	1
DLM001	3	ST	SRR341658	1
DLM002	3	ST	SRR341590	1
DLM003	3	ST	SRR341591	1
DLM004	3	ST	SRR341592	1
DLM005	3	ST	SRR341593	1
[truncated: 1,219 more rows]
