# Supplementary material for: Microbial abundance, activity and population genomic profiling with mOTUs2
Source: Nat Commun. 2019 Mar 4;10:1014. doi: 10.1038/s41467-019-08844-4 (PMC6399450; doi:10.1038/s41467-019-08844-4)
Supplement: Supplementary file 4 — Supplementary Data 2 [file 41467_2019_8844_MOESM4_ESM.xlsx]

## Sheet: Supplementary Data 2
Supplementary Data 2. Human gut metagenomic datasets used to generate the metagenome-assembled genomes (MAGs).
Run	Sample	Project
ERR912082	SAMEA3449277	ERP010700
ERR912037	SAMEA3449232	ERP010700
ERR912185	SAMEA3449380	ERP010700
SRR585750	SAMN01760939	SRP016067
SRR585748	SAMN01760937	SRP016067
SRR585752	SAMN01760941	SRP016067
SRR585760	SAMN01760948	SRP016067
SRR585727	SAMN01760917	SRP016067
SRR585726	SAMN01760916	SRP016067
SRR585758	SAMN01760947	SRP016067
SRR585749	SAMN01760938	SRP016067
SRR585761	SAMN01760949	SRP016067
SRR585783	SAMN01760979	SRP016067
SRR585753	SAMN01760942	SRP016067
SRR585754	SAMN01760943	SRP016067
SRR585747	SAMN01760936	SRP016067
SRR1779151	SAMN03295856	SRP052967
SRR1779113	SAMN03295818	SRP052967
SRR1779120	SAMN03295825	SRP052967
SRR1779144	SAMN03295849	SRP052967
SRR1779133	SAMN03295838	SRP052967
SRR1779147	SAMN03295852	SRP052967
SRR1779127	SAMN03295832	SRP052967
SRR1779134	SAMN03295839	SRP052967
SRR1779154	SAMN03295859	SRP052967
SRR1779148	SAMN03295853	SRP052967
SRR1779124	SAMN03295829	SRP052967
SRR1779155	SAMN03295860	SRP052967
SRR1779122	SAMN03295827	SRP052967
SRR1779110	SAMN03295815	SRP052967
SRR1779105	SAMN03295810	SRP052967
SRR1779104	SAMN03295809	SRP052967
SRR1779106	SAMN03295811	SRP052967
SRR1779123	SAMN03295828	SRP052967
SRR1779143	SAMN03295848	SRP052967
SRR1779112	SAMN03295817	SRP052967
SRR1779149	SAMN03295854	SRP052967
SRR1779131	SAMN03295836	SRP052967
SRR1779116	SAMN03295821	SRP052967
SRR1779114	SAMN03295819	SRP052967
SRR1779142	SAMN03295847	SRP052967
SRR1779121	SAMN03295826	SRP052967
SRR1779152	SAMN03295857	SRP052967
SRR1779103	SAMN03295808	SRP052967
SRR1779153	SAMN03295858	SRP052967
SRR1779150	SAMN03295855	SRP052967
SRR1779130	SAMN03295835	SRP052967
SRR1779111	SAMN03295816	SRP052967
SRR1779145	SAMN03295850	SRP052967
SRR1779132	SAMN03295837	SRP052967
SRR1779136	SAMN03295841	SRP052967
SRR1779115	SAMN03295820	SRP052967
SRR1779107	SAMN03295812	SRP052967
SRR1779117	SAMN03295822	SRP052967
SRR1779138	SAMN03295843	SRP052967
SRR1779140	SAMN03295845	SRP052967
SRR1779125	SAMN03295830	SRP052967
SRR1779119	SAMN03295824	SRP052967
SRR1779108	SAMN03295813	SRP052967
SRR1779109	SAMN03295814	SRP052967
SRR1779139	SAMN03295844	SRP052967
SRR1779102	SAMN03295807	SRP052967
SRR1779135	SAMN03295840	SRP052967
SRR1779101	SAMN03295806	SRP052967
SRR1779126	SAMN03295831	SRP052967
SRR1779129	SAMN03295834	SRP052967
SRR1779137	SAMN03295842	SRP052967
SRR1779141	SAMN03295846	SRP052967
SRR1779146	SAMN03295851	SRP052967
SRR1779128	SAMN03295833	SRP052967
SRR1779118	SAMN03295823	SRP052967
SRR1931178	SAMN03418289	SRP056480
SRR1931177	SAMN03418288	SRP056480
SRR1929485	SAMN03418255	SRP056480
SRR1930255	SAMN03418284	SRP056480
SRR1930142	SAMN03418269	SRP056480
SRR1930248	SAMN03418280	SRP056480
SRR1930132	SAMN03418262	SRP056480
SRR1930187	SAMN03418277	SRP056480
SRR1930251	SAMN03418281	SRP056480
SRR1930247	SAMN03418279	SRP056480
SRR1930149	SAMN03418273	SRP056480
SRR1930176	SAMN03418274	SRP056480
SRR1930143	SAMN03418270	SRP056480
SRR1930250	SAMN03418282	SRP056480
SRR1930177	SAMN03418275	SRP056480
SRR1930144	SAMN03418271	SRP056480
SRR1930140	SAMN03418267	SRP056480
SRR1930133	SAMN03418263	SRP056480
SRR1930179	SAMN03418276	SRP056480
SRR1930138	SAMN03418266	SRP056480
SRR1930777	SAMN03418285	SRP056480
SRR203322	SAMN00265069	SRP006764
SRR203323	SAMN00265070	SRP006764
SRR203317	SAMN00265066	SRP006764
SRR203320	SAMN00265068	SRP006764
SRR203321	SAMN00265072	SRP006764
SRR203318	SAMN00265067	SRP006764
ERR1578685	SAMEA4378294	ERP016813
ERR1578674	SAMEA4378283	ERP016813
ERR1578666	SAMEA4378275	ERP016813
ERR1578654	SAMEA4378263	ERP016813
ERR1578675	SAMEA4378284	ERP016813
ERR1578710	SAMEA4378319	ERP016813
ERR1578713	SAMEA4378322	ERP016813
ERR1578634	SAMEA4378243	ERP016813
ERR1578623	SAMEA4378232	ERP016813
ERR1578631	SAMEA4378240	ERP016813
ERR1578662	SAMEA4378271	ERP016813
SRR828645	SAMN02044682	SRP021107
SRR828661	SAMN02044683	SRP021107
SRR935341	SAMN02044690	SRP021107
SRR935367	SAMN02044695	SRP021107
SRR935361	SAMN02044696	SRP021107
SRR935342	SAMN02044691	SRP021107
SRR935348	SAMN02044697	SRP021107
SRR829033	SAMN02044685	SRP021107
SRR2566852	SAMN04147446	SRP064526
SRR2566853	SAMN04147447	SRP064526
SRR2566851	SAMN04147437	SRP064526
SRR2566854	SAMN04147448	SRP064526
SRR2566857	SAMN04147451	SRP064526
SRR2566856	SAMN04147450	SRP064526
SRR2566855	SAMN04147449	SRP064526
SRR2566850	SAMN04147436	SRP064526
SRR2567523	SAMN04147443	SRP064526
SRR2567371	SAMN04147438	SRP064526
SRR2567458	SAMN04147458	SRP064526
SRR2567524	SAMN04147444	SRP064526
SRR2567521	SAMN04147441	SRP064526
SRR2567284	SAMN04147453	SRP064526
SRR2567514	SAMN04147459	SRP064526
SRR2567517	SAMN04147461	SRP064526
SRR2567525	SAMN04147445	SRP064526
SRR2567516	SAMN04147460	SRP064526
SRR2567370	SAMN04147455	SRP064526
SRR2567213	SAMN04147452	SRP064526
SRR2567372	SAMN04147456	SRP064526
SRR2567518	SAMN04147462	SRP064526
SRR2567519	SAMN04147439	SRP064526
SRR2567520	SAMN04147440	SRP064526
SRR2567418	SAMN04147457	SRP064526
SRR2567285	SAMN04147454	SRP064526
SRR2567522	SAMN04147442	SRP064526
SRR5279312	SAMN06348105	SRP100575
SRR5279270	SAMN06348147	SRP100575
SRR5279281	SAMN06348136	SRP100575
SRR5279307	SAMN06348110	SRP100575
SRR5279305	SAMN06348112	SRP100575
SRR5279245	SAMN06348172	SRP100575
SRR5279218	SAMN06348199	SRP100575
SRR5279228	SAMN06348189	SRP100575
SRR5279261	SAMN06348156	SRP100575
SRR5279256	SAMN06348161	SRP100575
SRR5279236	SAMN06348181	SRP100575
SRR5279233	SAMN06348184	SRP100575
SRR5279234	SAMN06348183	SRP100575
SRR5279286	SAMN06348131	SRP100575
SRR5279267	SAMN06348150	SRP100575
SRR5279308	SAMN06348109	SRP100575
SRR5279239	SAMN06348178	SRP100575
SRR5279238	SAMN06348179	SRP100575
SRR5279266	SAMN06348151	SRP100575
SRR5279225	SAMN06348192	SRP100575
SRR5279299	SAMN06348118	SRP100575
SRR5279289	SAMN06348128	SRP100575
SRR5279262	SAMN06348155	SRP100575
SRR5279276	SAMN06348141	SRP100575
SRR5279303	SAMN06348114	SRP100575
SRR5279235	SAMN06348182	SRP100575
SRR5279298	SAMN06348119	SRP100575
SRR5279247	SAMN06348170	SRP100575
SRR5279254	SAMN06348163	SRP100575
SRR5279273	SAMN06348144	SRP100575
SRR5279260	SAMN06348157	SRP100575
SRR5279274	SAMN06348143	SRP100575
SRR5279230	SAMN06348187	SRP100575
SRR5279257	SAMN06348160	SRP100575
SRR5279310	SAMN06348107	SRP100575
SRR5279248	SAMN06348169	SRP100575
SRR5279264	SAMN06348153	SRP100575
SRR5279263	SAMN06348154	SRP100575
SRR5279219	SAMN06348198	SRP100575
SRR5279217	SAMN06348200	SRP100575
SRR5279306	SAMN06348111	SRP100575
SRR5279309	SAMN06348108	SRP100575
SRR5279313	SAMN06348104	SRP100575
SRR5279311	SAMN06348106	SRP100575
SRR2155180	SAMN03922464	SRP062282
SRR2155345	SAMN03922454	SRP062282
SRR2155379	SAMN03922526	SRP062282
SRR2155181	SAMN03922465	SRP062282
SRR2155392	SAMN03922537	SRP062282
SRR2155385	SAMN03922531	SRP062282
SRR2155396	SAMN03922540	SRP062282
SRR2155348	SAMN03922501	SRP062282
SRR2155327	SAMN03922484	SRP062282
SRR2155344	SAMN03922498	SRP062282
SRR2155334	SAMN03922489	SRP062282
SRR2155179	SAMN03922463	SRP062282
SRR2155308	SAMN03922470	SRP062282
SRR2155370	SAMN03922456	SRP062282
SRR2155362	SAMN03922514	SRP062282
SRR2155177	SAMN03922461	SRP062282
SRR2155384	SAMN03922530	SRP062282
SRR2155175	SAMN03922459	SRP062282
SRR2155319	SAMN03922452	SRP062282
SRR2155343	SAMN03922497	SRP062282
SRR2155330	SAMN03922486	SRP062282
SRR2155341	SAMN03922496	SRP062282
SRR2155380	SAMN03922527	SRP062282
SRR2155315	SAMN03922476	SRP062282
SRR2155390	SAMN03922535	SRP062282
SRR2155324	SAMN03922481	SRP062282
SRR2155383	SAMN03922529	SRP062282
SRR2155360	SAMN03922512	SRP062282
SRR2155386	SAMN03922532	SRP062282
SRR2155349	SAMN03922502	SRP062282
SRR2155393	SAMN03922538	SRP062282
SRR2155326	SAMN03922483	SRP062282
SRR2155395	SAMN03922539	SRP062282
SRR2155321	SAMN03922479	SRP062282
SRR2155377	SAMN03922525	SRP062282
SRR2155368	SAMN03922517	SRP062282
SRR2155353	SAMN03922506	SRP062282
SRR2155331	SAMN03922487	SRP062282
SRR2155391	SAMN03922536	SRP062282
SRR2155351	SAMN03922504	SRP062282
SRR2155314	SAMN03922475	SRP062282
SRR2155354	SAMN03922507	SRP062282
SRR2155309	SAMN03922471	SRP062282
SRR2155333	SAMN03922453	SRP062282
SRR2155369	SAMN03922518	SRP062282
SRR2155359	SAMN03922511	SRP062282
SRR2155372	SAMN03922520	SRP062282
SRR2155310	SAMN03922472	SRP062282
SRR2155183	SAMN03922467	SRP062282
SRR2155335	SAMN03922490	SRP062282
SRR2155387	SAMN03922533	SRP062282
SRR2155340	SAMN03922495	SRP062282
SRR2155365	SAMN03922515	SRP062282
SRR2155376	SAMN03922524	SRP062282
SRR2155394	SAMN03922458	SRP062282
SRR2155317	SAMN03922477	SRP062282
SRR2155373	SAMN03922521	SRP062282
SRR2155306	SAMN03922451	SRP062282
SRR2155323	SAMN03922480	SRP062282
SRR2155347	SAMN03922500	SRP062282
SRR2155182	SAMN03922466	SRP062282
SRR2155337	SAMN03922492	SRP062282
SRR2155184	SAMN03922468	SRP062282
SRR2155367	SAMN03922516	SRP062282
SRR2155176	SAMN03922460	SRP062282
ERR504975	SAMEA2531404	ERP004605
ERR504978	SAMEA2531407	ERP004605
ERR504976	SAMEA2531405	ERP004605
ERR504977	SAMEA2531406	ERP004605
ERR414350	SAMEA2338730	ERP004605
ERR414375	SAMEA2338755	ERP004605
ERR414368	SAMEA2338748	ERP004605
ERR414355	SAMEA2338735	ERP004605
ERR414324	SAMEA2338706	ERP004605
ERR414300	SAMEA2338683	ERP004605
ERR414260	SAMEA2338647	ERP004605
ERR414258	SAMEA2338646	ERP004605
ERR414254	SAMEA2338643	ERP004605
ERR414238	SAMEA2338629	ERP004605
ERR414231	SAMEA2338623	ERP004605
ERR414286	SAMEA2338670	ERP004605
ERR414242	SAMEA2338633	ERP004605
ERR414249	SAMEA2338640	ERP004605
ERR414232	SAMEA2338624	ERP004605
ERR414290	SAMEA2338674	ERP004605
ERR414253	SAMEA2338643	ERP004605
ERR414270	SAMEA2338656	ERP004605
ERR414424	SAMEA2338799	ERP004605
ERR414499	SAMEA2338865	ERP004605
ERR414417	SAMEA2338794	ERP004605
ERR414436	SAMEA2338808	ERP004605
ERR414474	SAMEA2338844	ERP004605
ERR414445	SAMEA2338815	ERP004605
ERR414472	SAMEA2338842	ERP004605
ERR414412	SAMEA2338790	ERP004605
ERR414439	SAMEA2338809	ERP004605
ERR414450	SAMEA2338820	ERP004605
ERR414432	SAMEA2338805	ERP004605
ERR414423	SAMEA2338798	ERP004605
ERR414422	SAMEA2338798	ERP004605
ERR414431	SAMEA2338805	ERP004605
ERR414498	SAMEA2338865	ERP004605
ERR414411	SAMEA2338790	ERP004605
ERR414419	SAMEA2338796	ERP004605
ERR414442	SAMEA2338812	ERP004605
ERR414414	SAMEA2338792	ERP004605
ERR414429	SAMEA2338803	ERP004605
ERR414438	SAMEA2338809	ERP004605
ERR414503	SAMEA2338868	ERP004605
ERR414508	SAMEA2338870	ERP004605
ERR414505	SAMEA2338869	ERP004605
SRR2673279	SAMN04168656	SRP064913		not collected
SRR2673280	SAMN04168656	SRP064913		not collected
SRR2725848	SAMN04168657	SRP064913		not collected
SRR2725849	SAMN04168657	SRP064913		not collected
SRR2726138	SAMN04168658	SRP064913		not collected
SRR2726141	SAMN04168658	SRP064913		not collected
SRR2912775	SAMN04209218	SRP066053
SRR2912778	SAMN04209229	SRP066053
SRR2912785	SAMN04209236	SRP066053
SRR2912805	SAMN04209254	SRP066053
SRR2912794	SAMN04209244	SRP066053
SRR4420320	SAMN05831938	SRP091494
SRR4420324	SAMN05831942	SRP091494
SRR4420307	SAMN05831946	SRP091494
SRR4420304	SAMN05831935	SRP091494
SRR4420325	SAMN05831943	SRP091494
SRR341581	SAMN00715131	SRP008047
SRR341582	SAMN00715132	SRP008047
SRR341598	SAMN00715148	SRP008047
SRR341588	SAMN00715138	SRP008047
SRR341595	SAMN00715145	SRP008047
SRR341587	SAMN00715137	SRP008047
SRR341584	SAMN00715134	SRP008047
SRR341597	SAMN00715147	SRP008047
SRR341594	SAMN00715144	SRP008047
SRR341592	SAMN00715142	SRP008047
SRR341689	SAMN00715239	SRP008047
SRR341622	SAMN00715172	SRP008047
SRR341654	SAMN00715204	SRP008047
SRR341613	SAMN00715163	SRP008047
SRR341686	SAMN00715236	SRP008047
SRR341607	SAMN00715157	SRP008047
SRR341601	SAMN00715151	SRP008047
SRR341603	SAMN00715153	SRP008047
SRR341657	SAMN00715207	SRP008047
SRR341642	SAMN00715192	SRP008047
SRR341606	SAMN00715156	SRP008047
SRR341636	SAMN00715186	SRP008047
SRR341638	SAMN00715188	SRP008047
SRR341665	SAMN00715215	SRP008047
SRR341600	SAMN00715150	SRP008047
SRR341616	SAMN00715166	SRP008047
SRR341690	SAMN00715240	SRP008047
SRR341684	SAMN00715234	SRP008047
SRR341650	SAMN00715200	SRP008047
SRR341631	SAMN00715181	SRP008047
SRR341693	SAMN00715243	SRP008047
SRR341632	SAMN00715182	SRP008047
SRR341678	SAMN00715228	SRP008047
SRR341624	SAMN00715174	SRP008047
SRR341694	SAMN00715244	SRP008047
SRR341673	SAMN00715223	SRP008047
SRR341637	SAMN00715187	SRP008047
SRR341677	SAMN00715227	SRP008047
SRR341685	SAMN00715235	SRP008047
SRR341629	SAMN00715179	SRP008047
SRR341660	SAMN00715210	SRP008047
SRR341628	SAMN00715178	SRP008047
SRR341659	SAMN00715209	SRP008047
SRR341681	SAMN00715231	SRP008047
SRR341617	SAMN00715167	SRP008047
SRR341668	SAMN00715218	SRP008047
SRR341635	SAMN00715185	SRP008047
SRR341611	SAMN00715161	SRP008047
SRR341634	SAMN00715184	SRP008047
SRR341646	SAMN00715196	SRP008047
SRR341644	SAMN00715194	SRP008047
SRR341625	SAMN00715175	SRP008047
SRR341655	SAMN00715205	SRP008047
SRR341639	SAMN00715189	SRP008047
SRR341602	SAMN00715152	SRP008047
SRR341663	SAMN00715213	SRP008047
SRR341697	SAMN00715247	SRP008047
SRR341680	SAMN00715230	SRP008047
SRR341672	SAMN00715222	SRP008047
SRR341669	SAMN00715219	SRP008047
SRR341641	SAMN00715191	SRP008047
SRR341725	SAMN00715275	SRP008047
SRR341704	SAMN00715254	SRP008047
SRR341701	SAMN00715251	SRP008047
SRR341722	SAMN00715272	SRP008047
SRR341719	SAMN00715269	SRP008047
SRR341723	SAMN00715273	SRP008047
SRR341703	SAMN00715253	SRP008047
SRR341720	SAMN00715270	SRP008047
SRR341716	SAMN00715266	SRP008047
SRR341718	SAMN00715268	SRP008047
SRR341717	SAMN00715267	SRP008047
SRR341712	SAMN00715262	SRP008047
SRR341714	SAMN00715264	SRP008047
SRR341724	SAMN00715274	SRP008047
SRR341713	SAMN00715263	SRP008047
ERR1190611	SAMEA3708537	ERP013562
ERR1190686	SAMEA3708612	ERP013562
ERR1190715	SAMEA3708641	ERP013562
ERR1190768	SAMEA3708694	ERP013562
ERR1190546	SAMEA3708472	ERP013562
ERR1190610	SAMEA3708536	ERP013562
ERR1190718	SAMEA3708644	ERP013562
ERR1190560	SAMEA3708486	ERP013562
ERR1190548	SAMEA3708474	ERP013562
ERR1190731	SAMEA3708657	ERP013562
ERR1190575	SAMEA3708501	ERP013562
ERR1190721	SAMEA3708647	ERP013562
ERR1190556	SAMEA3708482	ERP013562
ERR1190629	SAMEA3708555	ERP013562
ERR1190714	SAMEA3708640	ERP013562
ERR1190541	SAMEA3708467	ERP013562
ERR1190555	SAMEA3708481	ERP013562
ERR1190562	SAMEA3708488	ERP013562
ERR1190681	SAMEA3708607	ERP013562
ERR1190539	SAMEA3708465	ERP013562
ERR1190692	SAMEA3708618	ERP013562
ERR1190567	SAMEA3708493	ERP013562
ERR1190713	SAMEA3708639	ERP013562
ERR1190587	SAMEA3708513	ERP013562
ERR1190552	SAMEA3708478	ERP013562
ERR1190598	SAMEA3708524	ERP013562
ERR1190680	SAMEA3708606	ERP013562
ERR1190596	SAMEA3708522	ERP013562
ERR1190549	SAMEA3708475	ERP013562
ERR1190603	SAMEA3708529	ERP013562
ERR1190542	SAMEA3708468	ERP013562
ERR1190703	SAMEA3708629	ERP013562
ERR1190754	SAMEA3708680	ERP013562
ERR1190544	SAMEA3708470	ERP013562
ERR1190609	SAMEA3708535	ERP013562
ERR1190697	SAMEA3708623	ERP013562
ERR1190591	SAMEA3708517	ERP013562
ERR1190630	SAMEA3708556	ERP013562
ERR1190594	SAMEA3708520	ERP013562
ERR1190606	SAMEA3708532	ERP013562
ERR1190668	SAMEA3708594	ERP013562
ERR1190666	SAMEA3708592	ERP013562
SRR492065	SAMN00990124	SRP012558
SRR492066	SAMN00990124	SRP012558
SRR492183	SAMN00990124	SRP012558
SRR492196	SAMN00990124	SRP012558
SRR492184	SAMN00990124	SRP012558
SRR492195	SAMN00990124	SRP012558
SRR492182	SAMN00990124	SRP012558
SRR492190	SAMN00990124	SRP012558
SRR492194	SAMN00990124	SRP012558
SRR492191	SAMN00990124	SRP012558
SRR492192	SAMN00990124	SRP012558
SRR492189	SAMN00990124	SRP012558
SRR492186	SAMN00990124	SRP012558
SRR492187	SAMN00990124	SRP012558
SRR492185	SAMN00990124	SRP012558
SRR492188	SAMN00990124	SRP012558
SRR492193	SAMN00990124	SRP012558
SRR492197	SAMN00990124	SRP012558
SRR4408174	SAMN05827233	SRP090628
SRR4408266	SAMN05827059	SRP090628
SRR4408108	SAMN05827180	SRP090628
SRR4408197	SAMN05827254	SRP090628
SRR4408068	SAMN05827144	SRP090628
SRR4408067	SAMN05827143	SRP090628
SRR4408047	SAMN05826999	SRP090628
SRR4408062	SAMN05827138	SRP090628
SRR4408120	SAMN05826987	SRP090628
SRR4408184	SAMN05827242	SRP090628
SRR4408261	SAMN05826992	SRP090628
SRR4408041	SAMN05827119	SRP090628
SRR4408093	SAMN05827166	SRP090628
SRR4408105	SAMN05827177	SRP090628
SRR4408098	SAMN05827171	SRP090628
SRR4408190	SAMN05827247	SRP090628
SRR4408080	SAMN05827002	SRP090628
SRR4408153	SAMN05827214	SRP090628
SRR4408172	SAMN05827231	SRP090628
SRR4408183	SAMN05827241	SRP090628
SRR4408237	SAMN05827033	SRP090628
SRR4408048	SAMN05827125	SRP090628
SRR4408102	SAMN05827004	SRP090628
SRR4408239	SAMN05826990	SRP090628
SRR4408273	SAMN05827065	SRP090628
SRR4408175	SAMN05827234	SRP090628
SRR4408256	SAMN05827050	SRP090628
SRR4408045	SAMN05827123	SRP090628
SRR4408139	SAMN05827201	SRP090628
SRR4408203	SAMN05827259	SRP090628
SRR4408185	SAMN05827243	SRP090628
SRR4408085	SAMN05827159	SRP090628
SRR4408092	SAMN05827165	SRP090628
SRR4408212	SAMN05827267	SRP090628
SRR4408094	SAMN05827167	SRP090628
SRR4408156	SAMN05827216	SRP090628
SRR4408063	SAMN05827139	SRP090628
SRR4408287	SAMN05827078	SRP090628
SRR4408144	SAMN05827205	SRP090628
SRR4408142	SAMN05827204	SRP090628
SRR4408202	SAMN05827258	SRP090628
SRR4408076	SAMN05827151	SRP090628
SRR4408044	SAMN05827122	SRP090628
SRR4408126	SAMN05827189	SRP090628
SRR4408191	SAMN05827248	SRP090628
SRR4408100	SAMN05827173	SRP090628
SRR4408238	SAMN05827034	SRP090628
SRR4408284	SAMN05827075	SRP090628
SRR4408107	SAMN05827179	SRP090628
SRR4408024	SAMN05827104	SRP090628
SRR4408087	SAMN05827161	SRP090628
SRR4408012	SAMN05827093	SRP090628
SRR4408137	SAMN05827199	SRP090628
SRR4408189	SAMN05827246	SRP090628
SRR4408117	SAMN05827182	SRP090628
SRR4408003	SAMN05826995	SRP090628
SRR4408125	SAMN05827188	SRP090628
SRR4408042	SAMN05827120	SRP090628
SRR4408079	SAMN05827154	SRP090628
SRR4408083	SAMN05827157	SRP090628
SRR4408264	SAMN05827057	SRP090628
SRR4408204	SAMN05827260	SRP090628
SRR4408280	SAMN05827072	SRP090628
SRR4408228	SAMN05826989	SRP090628
SRR4408037	SAMN05827115	SRP090628
SRR4408029	SAMN05827108	SRP090628
SRR4408136	SAMN05827198	SRP090628
SRR4408088	SAMN05827162	SRP090628
SRR4408006	SAMN05827087	SRP090628
SRR4408171	SAMN05827230	SRP090628
SRR4408082	SAMN05827156	SRP090628
SRR4408070	SAMN05827145	SRP090628
SRR4408258	SAMN05827052	SRP090628
SRR4408141	SAMN05827203	SRP090628
SRR4408176	SAMN05827010	SRP090628
SRR4408032	SAMN05827111	SRP090628
SRR4408131	SAMN05827194	SRP090628
SRR4408167	SAMN05827226	SRP090628
SRR4408146	SAMN05827207	SRP090628
SRR4408194	SAMN05827251	SRP090628
SRR4408036	SAMN05826998	SRP090628
SRR4408101	SAMN05827174	SRP090628
SRR4408058	SAMN05827000	SRP090628
SRR4408208	SAMN05827264	SRP090628
SRR4408089	SAMN05827163	SRP090628
SRR4408008	SAMN05827089	SRP090628
SRR4408289	SAMN05827080	SRP090628
SRR4408104	SAMN05827176	SRP090628
SRR4408053	SAMN05827130	SRP090628
SRR4408290	SAMN05827081	SRP090628
SRR4408169	SAMN05827228	SRP090628
SRR4408227	SAMN05827024	SRP090628
SRR4408195	SAMN05827252	SRP090628
SRR4408235	SAMN05827031	SRP090628
SRR4408135	SAMN05827197	SRP090628
SRR4408161	SAMN05827221	SRP090628
SRR4408244	SAMN05827039	SRP090628
SRR4408180	SAMN05827238	SRP090628
SRR4408123	SAMN05827186	SRP090628
SRR4408027	SAMN05827106	SRP090628
SRR4408128	SAMN05827191	SRP090628
SRR4408219	SAMN05827016	SRP090628
SRR4408155	SAMN05827215	SRP090628
SRR4408049	SAMN05827126	SRP090628
SRR4408263	SAMN05827056	SRP090628
SRR4408043	SAMN05827121	SRP090628
SRR4408055	SAMN05827132	SRP090628
SRR4408205	SAMN05827261	SRP090628
SRR4408192	SAMN05827249	SRP090628
SRR4408028	SAMN05827107	SRP090628
SRR4408241	SAMN05827036	SRP090628
SRR4408081	SAMN05827155	SRP090628
SRR4408122	SAMN05827185	SRP090628
SRR4408103	SAMN05827175	SRP090628
SRR4408084	SAMN05827158	SRP090628
SRR4408005	SAMN05827086	SRP090628
SRR4408245	SAMN05827040	SRP090628
SRR4408209	SAMN05827013	SRP090628
SRR4408250	SAMN05826991	SRP090628
SRR4408270	SAMN05827063	SRP090628
SRR4408281	SAMN05827073	SRP090628
SRR4408181	SAMN05827239	SRP090628
SRR4408106	SAMN05827178	SRP090628
SRR4408221	SAMN05827018	SRP090628
SRR4408165	SAMN05827009	SRP090628
SRR4408069	SAMN05827001	SRP090628
SRR4408133	SAMN05827195	SRP090628
SRR4408065	SAMN05827141	SRP090628
SRR4408210	SAMN05827265	SRP090628
SRR4408242	SAMN05827037	SRP090628
SRR4408147	SAMN05827208	SRP090628
SRR4408236	SAMN05827032	SRP090628
SRR4408229	SAMN05827025	SRP090628
SRR4408056	SAMN05827133	SRP090628
SRR4408162	SAMN05827222	SRP090628
SRR4408265	SAMN05827058	SRP090628
SRR4408148	SAMN05827209	SRP090628
SRR4408039	SAMN05827117	SRP090628
SRR4408166	SAMN05827225	SRP090628
SRR4408086	SAMN05827160	SRP090628
SRR4408257	SAMN05827051	SRP090628
SRR4408132	SAMN05827006	SRP090628
SRR4408031	SAMN05827110	SRP090628
SRR4408099	SAMN05827172	SRP090628
SRR4408178	SAMN05827236	SRP090628
SRR4408071	SAMN05827146	SRP090628
SRR4408160	SAMN05827220	SRP090628
SRR4408020	SAMN05827100	SRP090628
SRR4408073	SAMN05827148	SRP090628
SRR4408267	SAMN05827060	SRP090628
SRR4408199	SAMN05827255	SRP090628
SRR4408283	SAMN05826994	SRP090628
SRR4408201	SAMN05827257	SRP090628
SRR4408274	SAMN05827066	SRP090628
SRR4408145	SAMN05827206	SRP090628
SRR4408061	SAMN05827137	SRP090628
SRR4408040	SAMN05827118	SRP090628
SRR4408057	SAMN05827134	SRP090628
SRR4408075	SAMN05827150	SRP090628
SRR4408025	SAMN05826997	SRP090628
SRR4408064	SAMN05827140	SRP090628
SRR4408072	SAMN05827147	SRP090628
SRR4408140	SAMN05827202	SRP090628
SRR4408196	SAMN05827253	SRP090628
SRR4408118	SAMN05827183	SRP090628
SRR4408173	SAMN05827232	SRP090628
SRR4408188	SAMN05827245	SRP090628
SRR4408182	SAMN05827240	SRP090628
SRR4408022	SAMN05827102	SRP090628
SRR4408046	SAMN05827124	SRP090628
SRR4408249	SAMN05827044	SRP090628
SRR4408163	SAMN05827223	SRP090628
SRR4408179	SAMN05827237	SRP090628
SRR4408002	SAMN05826986	SRP090628
SRR4408269	SAMN05827062	SRP090628
SRR4408193	SAMN05827250	SRP090628
SRR4408033	SAMN05827112	SRP090628
SRR4408007	SAMN05827088	SRP090628
SRR4408129	SAMN05827192	SRP090628
SRR4408130	SAMN05827193	SRP090628
SRR4408077	SAMN05827152	SRP090628
SRR4408186	SAMN05827244	SRP090628
SRR4408158	SAMN05827218	SRP090628
SRR4408247	SAMN05827042	SRP090628
SRR4408271	SAMN05827064	SRP090628
SRR4408177	SAMN05827235	SRP090628
SRR4408230	SAMN05827026	SRP090628
SRR4408095	SAMN05827168	SRP090628
SRR4408252	SAMN05827046	SRP090628
SRR4408109	SAMN05827181	SRP090628
SRR4408170	SAMN05827229	SRP090628
SRR4408214	SAMN05827269	SRP090628
SRR4408259	SAMN05827053	SRP090628
SRR4408127	SAMN05827190	SRP090628
SRR4408213	SAMN05827268	SRP090628
SRR4408051	SAMN05827128	SRP090628
SRR4305370	SAMN05826887	SRP090628
SRR4305522	SAMN05826495	SRP090628
SRR4305164	SAMN05826704	SRP090628
SRR4305212	SAMN05826747	SRP090628
SRR4305345	SAMN05826524	SRP090628
SRR4305463	SAMN05826971	SRP090628
SRR4305120	SAMN05826665	SRP090628
SRR4305434	SAMN05826945	SRP090628
SRR4305411	SAMN05826924	SRP090628
SRR4305414	SAMN05826926	SRP090628
SRR4305348	SAMN05826868	SRP090628
SRR4305313	SAMN05826837	SRP090628
SRR4305056	SAMN05826606	SRP090628
SRR4305472	SAMN05826979	SRP090628
SRR4305517	SAMN05826571	SRP090628
SRR4305412	SAMN05826925	SRP090628
SRR4305188	SAMN05826510	SRP090628
SRR4305091	SAMN05826638	SRP090628
SRR4305328	SAMN05826850	SRP090628
SRR4305034	SAMN05826586	SRP090628
SRR4305436	SAMN05826946	SRP090628
SRR4305225	SAMN05826759	SRP090628
SRR4305148	SAMN05826689	SRP090628
SRR4305531	SAMN05826584	SRP090628
SRR4305088	SAMN05826501	SRP090628
SRR4305306	SAMN05826831	SRP090628
SRR4305264	SAMN05826793	SRP090628
SRR4305144	SAMN05826506	SRP090628
SRR4305483	SAMN05826540	SRP090628
SRR4305185	SAMN05826723	SRP090628
SRR4305301	SAMN05826826	SRP090628
SRR4305319	SAMN05826843	SRP090628
SRR4305393	SAMN05826907	SRP090628
SRR4305133	SAMN05826676	SRP090628
SRR4305521	SAMN05826575	SRP090628
SRR4305231	SAMN05826765	SRP090628
SRR4305447	SAMN05826956	SRP090628
SRR4305415	SAMN05826927	SRP090628
SRR4305409	SAMN05826922	SRP090628
SRR4305201	SAMN05826737	SRP090628
SRR4305223	SAMN05826757	SRP090628
SRR4305294	SAMN05826820	SRP090628
SRR4305044	SAMN05826497	SRP090628
SRR4305171	SAMN05826710	SRP090628
SRR4305296	SAMN05826822	SRP090628
SRR4305052	SAMN05826603	SRP090628
SRR4305071	SAMN05826620	SRP090628
SRR4305508	SAMN05826563	SRP090628
SRR4305040	SAMN05826592	SRP090628
SRR4305103	SAMN05826649	SRP090628
SRR4305226	SAMN05826760	SRP090628
SRR4305315	SAMN05826839	SRP090628
SRR4305518	SAMN05826572	SRP090628
SRR4305246	SAMN05826778	SRP090628
SRR4305479	SAMN05826536	SRP090628
SRR4305076	SAMN05826625	SRP090628
SRR4305063	SAMN05826613	SRP090628
SRR4305125	SAMN05826669	SRP090628
SRR4305158	SAMN05826698	SRP090628
SRR4305283	SAMN05826810	SRP090628
SRR4305134	SAMN05826677	SRP090628
SRR4305365	SAMN05826884	SRP090628
SRR4305269	SAMN05826797	SRP090628
SRR4305159	SAMN05826699	SRP090628
SRR4305438	SAMN05826948	SRP090628
SRR4305257	SAMN05826786	SRP090628
SRR4305454	SAMN05826963	SRP090628
SRR4305392	SAMN05826906	SRP090628
SRR4305503	SAMN05826558	SRP090628
SRR4305230	SAMN05826764	SRP090628
SRR4305439	SAMN05826949	SRP090628
SRR4305448	SAMN05826957	SRP090628
SRR4305061	SAMN05826611	SRP090628
SRR4305375	SAMN05826892	SRP090628
SRR4305358	SAMN05826877	SRP090628
SRR4305397	SAMN05826911	SRP090628
SRR4305500	SAMN05826493	SRP090628
SRR4305374	SAMN05826891	SRP090628
SRR4305048	SAMN05826599	SRP090628
SRR4305220	SAMN05826755	SRP090628
SRR4305146	SAMN05826687	SRP090628
SRR4305528	SAMN05826581	SRP090628
SRR4305304	SAMN05826829	SRP090628
SRR4305045	SAMN05826596	SRP090628
SRR4305049	SAMN05826600	SRP090628
SRR4305400	SAMN05826914	SRP090628
SRR4305359	SAMN05826878	SRP090628
SRR4305032	SAMN05826487	SRP090628
SRR4305168	SAMN05826707	SRP090628
SRR4305475	SAMN05826982	SRP090628
SRR4305083	SAMN05826631	SRP090628
SRR4305466	SAMN05826974	SRP090628
SRR4305142	SAMN05826685	SRP090628
SRR4305236	SAMN05826769	SRP090628
SRR4305203	SAMN05826739	SRP090628
SRR4305127	SAMN05826671	SRP090628
SRR4305461	SAMN05826969	SRP090628
SRR4305318	SAMN05826842	SRP090628
SRR4305395	SAMN05826909	SRP090628
SRR4305373	SAMN05826890	SRP090628
SRR4305505	SAMN05826560	SRP090628
SRR4305175	SAMN05826714	SRP090628
SRR4305417	SAMN05826929	SRP090628
SRR4305478	SAMN05826491	SRP090628
SRR4305156	SAMN05826696	SRP090628
SRR4305065	SAMN05826615	SRP090628
SRR4305398	SAMN05826912	SRP090628
SRR4305051	SAMN05826602	SRP090628
SRR4305129	SAMN05826673	SRP090628
SRR4305293	SAMN05826819	SRP090628
SRR4305110	SAMN05826503	SRP090628
SRR4305307	SAMN05826832	SRP090628
SRR4305098	SAMN05826645	SRP090628
SRR4305329	SAMN05826851	SRP090628
SRR4305149	SAMN05826690	SRP090628
SRR4305094	SAMN05826641	SRP090628
SRR4305382	SAMN05826897	SRP090628
SRR4305139	SAMN05826682	SRP090628
SRR4305404	SAMN05826917	SRP090628
SRR4305141	SAMN05826684	SRP090628
SRR4305527	SAMN05826580	SRP090628
SRR4305124	SAMN05826668	SRP090628
SRR4305143	SAMN05826488	SRP090628
SRR4305240	SAMN05826773	SRP090628
SRR4305046	SAMN05826597	SRP090628
SRR4305526	SAMN05826579	SRP090628
SRR4305111	SAMN05826656	SRP090628
SRR4305128	SAMN05826672	SRP090628
SRR4305247	SAMN05826779	SRP090628
SRR4305224	SAMN05826758	SRP090628
SRR4305216	SAMN05826751	SRP090628
SRR4305350	SAMN05826870	SRP090628
SRR4305449	SAMN05826958	SRP090628
SRR4305344	SAMN05826865	SRP090628
SRR4305215	SAMN05826750	SRP090628
SRR4305163	SAMN05826703	SRP090628
SRR4305132	SAMN05826505	SRP090628
SRR4305114	SAMN05826659	SRP090628
SRR4305376	SAMN05826893	SRP090628
SRR4305047	SAMN05826598	SRP090628
SRR4305520	SAMN05826574	SRP090628
SRR4305289	SAMN05826519	SRP090628
SRR4305330	SAMN05826852	SRP090628
SRR4305292	SAMN05826818	SRP090628
SRR4305122	SAMN05826666	SRP090628
SRR4305469	SAMN05826976	SRP090628
SRR4305062	SAMN05826612	SRP090628
SRR4305037	SAMN05826589	SRP090628
SRR4305492	SAMN05826548	SRP090628
SRR4305340	SAMN05826861	SRP090628
SRR4305183	SAMN05826721	SRP090628
SRR4305275	SAMN05826803	SRP090628
SRR4305324	SAMN05826846	SRP090628
SRR4305115	SAMN05826660	SRP090628
SRR4305137	SAMN05826680	SRP090628
SRR4305064	SAMN05826614	SRP090628
SRR4305450	SAMN05826959	SRP090628
SRR4305310	SAMN05826835	SRP090628
SRR4305160	SAMN05826700	SRP090628
SRR4305255	SAMN05826489	SRP090628
SRR4305249	SAMN05826781	SRP090628
SRR4305060	SAMN05826610	SRP090628
SRR4305335	SAMN05826856	SRP090628
SRR4305081	SAMN05826629	SRP090628
SRR4305173	SAMN05826712	SRP090628
SRR4305430	SAMN05826941	SRP090628
SRR4305087	SAMN05826635	SRP090628
SRR4305511	SAMN05826494	SRP090628
SRR4305089	SAMN05826636	SRP090628
SRR4305207	SAMN05826743	SRP090628
SRR4305154	SAMN05826695	SRP090628
SRR4305333	SAMN05826855	SRP090628
SRR4305079	SAMN05826627	SRP090628
SRR4305200	SAMN05826736	SRP090628
SRR4305464	SAMN05826972	SRP090628
SRR4305140	SAMN05826683	SRP090628
SRR4305407	SAMN05826920	SRP090628
SRR4305195	SAMN05826732	SRP090628
SRR4305059	SAMN05826609	SRP090628
SRR4305355	SAMN05826875	SRP090628
SRR4305347	SAMN05826867	SRP090628
SRR4305214	SAMN05826749	SRP090628
SRR4305096	SAMN05826643	SRP090628
SRR4305427	SAMN05826938	SRP090628
SRR4305206	SAMN05826742	SRP090628
SRR4305031	SAMN05826486	SRP090628
SRR4305371	SAMN05826888	SRP090628
SRR4305525	SAMN05826578	SRP090628
SRR4305238	SAMN05826771	SRP090628
SRR4305116	SAMN05826661	SRP090628
SRR4305271	SAMN05826799	SRP090628
SRR4305327	SAMN05826849	SRP090628
SRR4305053	SAMN05826604	SRP090628
SRR4305242	SAMN05826775	SRP090628
SRR4305252	SAMN05826784	SRP090628
SRR4305512	SAMN05826566	SRP090628
SRR4305474	SAMN05826981	SRP090628
SRR4305153	SAMN05826694	SRP090628
SRR4305377	SAMN05826894	SRP090628
SRR4305416	SAMN05826928	SRP090628
SRR4305372	SAMN05826889	SRP090628
SRR4305232	SAMN05826514	SRP090628
SRR4305406	SAMN05826919	SRP090628
SRR4305069	SAMN05826618	SRP090628
SRR4305245	SAMN05826777	SRP090628
SRR4305217	SAMN05826752	SRP090628
SRR4305041	SAMN05826593	SRP090628
SRR4305239	SAMN05826772	SRP090628
SRR4305499	SAMN05826555	SRP090628
SRR4305443	SAMN05826953	SRP090628
SRR4305179	SAMN05826717	SRP090628
SRR4305396	SAMN05826910	SRP090628
SRR4305074	SAMN05826623	SRP090628
SRR4305085	SAMN05826633	SRP090628
SRR4305387	SAMN05826902	SRP090628
SRR4305477	SAMN05826984	SRP090628
SRR4305147	SAMN05826688	SRP090628
SRR4305288	SAMN05826815	SRP090628
SRR4305086	SAMN05826634	SRP090628
SRR4305102	SAMN05826648	SRP090628
SRR4305067	SAMN05826616	SRP090628
SRR4305161	SAMN05826701	SRP090628
SRR4305237	SAMN05826770	SRP090628
SRR4305082	SAMN05826630	SRP090628
SRR4305105	SAMN05826651	SRP090628
SRR4305092	SAMN05826639	SRP090628
SRR4305050	SAMN05826601	SRP090628
SRR4305274	SAMN05826802	SRP090628
SRR4305235	SAMN05826768	SRP090628
SRR4305379	SAMN05826895	SRP090628
SRR4305273	SAMN05826801	SRP090628
SRR4305172	SAMN05826711	SRP090628
SRR4305432	SAMN05826943	SRP090628
SRR4305138	SAMN05826681	SRP090628
SRR4305510	SAMN05826565	SRP090628
SRR4305210	SAMN05826512	SRP090628
SRR4305473	SAMN05826980	SRP090628
SRR4305380	SAMN05826527	SRP090628
SRR4305298	SAMN05826824	SRP090628
SRR4305248	SAMN05826780	SRP090628
SRR4305381	SAMN05826896	SRP090628
SRR4305326	SAMN05826848	SRP090628
SRR4305383	SAMN05826898	SRP090628
SRR4305135	SAMN05826678	SRP090628
SRR4305495	SAMN05826551	SRP090628
SRR4305389	SAMN05826904	SRP090628
SRR4305284	SAMN05826811	SRP090628
SRR4305385	SAMN05826900	SRP090628
SRR4305233	SAMN05826766	SRP090628
SRR4305244	SAMN05826776	SRP090628
SRR4305282	SAMN05826809	SRP090628
SRR4305126	SAMN05826670	SRP090628
SRR4305194	SAMN05826731	SRP090628
SRR4305459	SAMN05826967	SRP090628
SRR4305038	SAMN05826590	SRP090628
SRR4305131	SAMN05826675	SRP090628
SRR4305199	SAMN05826511	SRP090628
SRR4305352	SAMN05826872	SRP090628
SRR4305184	SAMN05826722	SRP090628
SRR4305117	SAMN05826662	SRP090628
SRR4305219	SAMN05826754	SRP090628
SRR4305057	SAMN05826607	SRP090628
SRR4305426	SAMN05826937	SRP090628
SRR4305136	SAMN05826679	SRP090628
SRR4305166	SAMN05826508	SRP090628
SRR4305491	SAMN05826547	SRP090628
SRR4305151	SAMN05826692	SRP090628
SRR4305036	SAMN05826588	SRP090628
SRR4305277	SAMN05826805	SRP090628
SRR4305299	SAMN05826825	SRP090628
SRR4305316	SAMN05826840	SRP090628
SRR4305169	SAMN05826708	SRP090628
SRR4305442	SAMN05826952	SRP090628
SRR4305384	SAMN05826899	SRP090628
SRR4305317	SAMN05826841	SRP090628
SRR4305181	SAMN05826719	SRP090628
SRR4305529	SAMN05826582	SRP090628
SRR4305265	SAMN05826794	SRP090628
SRR4305113	SAMN05826658	SRP090628
SRR4305369	SAMN05826886	SRP090628
SRR4305228	SAMN05826762	SRP090628
SRR4305402	SAMN05826529	SRP090628
SRR4305362	SAMN05826881	SRP090628
SRR4305331	SAMN05826853	SRP090628
SRR4305068	SAMN05826617	SRP090628
SRR4305198	SAMN05826735	SRP090628
SRR4305325	SAMN05826847	SRP090628
SRR4305490	SAMN05826546	SRP090628
SRR4305055	SAMN05826498	SRP090628
SRR4305118	SAMN05826663	SRP090628
SRR4305342	SAMN05826863	SRP090628
SRR4305295	SAMN05826821	SRP090628
SRR4305291	SAMN05826817	SRP090628
SRR4305388	SAMN05826903	SRP090628
SRR4305260	SAMN05826789	SRP090628
SRR4305471	SAMN05826978	SRP090628
SRR4305251	SAMN05826783	SRP090628
SRR4305314	SAMN05826838	SRP090628
SRR4305178	SAMN05826716	SRP090628
SRR4305399	SAMN05826913	SRP090628
SRR4305177	SAMN05826509	SRP090628
SRR4305423	SAMN05826935	SRP090628
SRR4305259	SAMN05826788	SRP090628
SRR4305043	SAMN05826595	SRP090628
SRR4305278	SAMN05826518	SRP090628
SRR4305119	SAMN05826664	SRP090628
SRR4305100	SAMN05826646	SRP090628
SRR4305205	SAMN05826741	SRP090628
SRR4305456	SAMN05826965	SRP090628
SRR4305039	SAMN05826591	SRP090628
SRR4305339	SAMN05826860	SRP090628
SRR4305364	SAMN05826883	SRP090628
SRR4305356	SAMN05826525	SRP090628
SRR4305162	SAMN05826702	SRP090628
SRR4305322	SAMN05826845	SRP090628
SRR4305420	SAMN05826932	SRP090628
SRR4305361	SAMN05826880	SRP090628
SRR4305336	SAMN05826857	SRP090628
SRR4305403	SAMN05826916	SRP090628
SRR4305107	SAMN05826653	SRP090628
SRR4305455	SAMN05826964	SRP090628
SRR4305418	SAMN05826930	SRP090628
SRR4305349	SAMN05826869	SRP090628
SRR4305279	SAMN05826806	SRP090628
SRR4305308	SAMN05826833	SRP090628
SRR4305221	SAMN05826513	SRP090628
SRR4305429	SAMN05826940	SRP090628
SRR4305332	SAMN05826854	SRP090628
SRR4305309	SAMN05826834	SRP090628
SRR4305075	SAMN05826624	SRP090628
SRR4305157	SAMN05826697	SRP090628
SRR4305452	SAMN05826961	SRP090628
SRR4305428	SAMN05826939	SRP090628
SRR4305150	SAMN05826691	SRP090628
SRR4305502	SAMN05826557	SRP090628
SRR4305243	SAMN05826515	SRP090628
SRR4305180	SAMN05826718	SRP090628
SRR4305261	SAMN05826790	SRP090628
SRR4305297	SAMN05826823	SRP090628
SRR4305193	SAMN05826730	SRP090628
SRR4305509	SAMN05826564	SRP090628
SRR4305276	SAMN05826804	SRP090628
SRR4305054	SAMN05826605	SRP090628
SRR4305506	SAMN05826561	SRP090628
SRR4305104	SAMN05826650	SRP090628
SRR4305281	SAMN05826808	SRP090628
SRR4305441	SAMN05826951	SRP090628
SRR4305410	SAMN05826923	SRP090628
SRR4305363	SAMN05826882	SRP090628
SRR4305302	SAMN05826827	SRP090628
SRR4305357	SAMN05826876	SRP090628
SRR4305353	SAMN05826873	SRP090628
SRR4305338	SAMN05826859	SRP090628
SRR4305401	SAMN05826915	SRP090628
SRR4305493	SAMN05826549	SRP090628
SRR4305354	SAMN05826874	SRP090628
SRR4305519	SAMN05826573	SRP090628
SRR4305101	SAMN05826647	SRP090628
SRR4305106	SAMN05826652	SRP090628
SRR4305084	SAMN05826632	SRP090628
SRR4305366	SAMN05826885	SRP090628
SRR4305109	SAMN05826655	SRP090628
SRR4305391	SAMN05826528	SRP090628
SRR4305218	SAMN05826753	SRP090628
SRR4305112	SAMN05826657	SRP090628
SRR4305468	SAMN05826535	SRP090628
SRR4305174	SAMN05826713	SRP090628
SRR4305440	SAMN05826950	SRP090628
SRR4305042	SAMN05826594	SRP090628
SRR4305422	SAMN05826934	SRP090628
SRR4305152	SAMN05826693	SRP090628
SRR4305191	SAMN05826728	SRP090628
SRR4305256	SAMN05826516	SRP090628
SRR4305196	SAMN05826733	SRP090628
SRR4305290	SAMN05826816	SRP090628
SRR4305513	SAMN05826567	SRP090628
SRR4305386	SAMN05826901	SRP090628
SRR4305209	SAMN05826745	SRP090628
SRR4305234	SAMN05826767	SRP090628
SRR4305262	SAMN05826791	SRP090628
SRR4305145	SAMN05826686	SRP090628
SRR4305458	SAMN05826966	SRP090628
SRR4305516	SAMN05826570	SRP090628
SRR4305165	SAMN05826705	SRP090628
SRR4305130	SAMN05826674	SRP090628
SRR1039532	SAMN02364490	SRP033353
SRR1039533	SAMN02364493	SRP033353
SRR2131212	SAMN03777356	SRP059631
SRR2131211	SAMN03777355	SRP059631
SRR3582138	SAMN05065742	SRP075633
SRR3582170	SAMN05065771	SRP075633
ERR866603	SAMEA3360699	ERP010229
ERR866600	SAMEA3360696	ERP010229
ERR866606	SAMEA3360702	ERP010229
ERR866607	SAMEA3360703	ERP010229
ERR866604	SAMEA3360700	ERP010229
ERR866605	SAMEA3360701	ERP010229
ERR866602	SAMEA3360698	ERP010229
ERR866608	SAMEA3360704	ERP010229
ERR866601	SAMEA3360697	ERP010229
ERR866609	SAMEA3360705	ERP010229
ERR866592	SAMEA3360688	ERP010229
ERR866593	SAMEA3360689	ERP010229
ERR866599	SAMEA3360695	ERP010229
ERR866581	SAMEA3360677	ERP010229
ERR866594	SAMEA3360690	ERP010229
ERR866572	SAMEA3360668	ERP010229
ERR866567	SAMEA3360663	ERP010229
ERR866582	SAMEA3360678	ERP010229
ERR866583	SAMEA3360679	ERP010229
ERR866578	SAMEA3360674	ERP010229
ERR866576	SAMEA3360672	ERP010229
ERR866580	SAMEA3360676	ERP010229
ERR866587	SAMEA3360683	ERP010229
ERR866586	SAMEA3360682	ERP010229
ERR866579	SAMEA3360675	ERP010229
ERR866596	SAMEA3360692	ERP010229
ERR866595	SAMEA3360691	ERP010229
ERR866570	SAMEA3360666	ERP010229
ERR866573	SAMEA3360669	ERP010229
ERR866585	SAMEA3360681	ERP010229
ERR866561	SAMEA3360657	ERP010229
ERR866575	SAMEA3360671	ERP010229
ERR866597	SAMEA3360693	ERP010229
ERR866588	SAMEA3360684	ERP010229
ERR866577	SAMEA3360673	ERP010229
ERR866589	SAMEA3360685	ERP010229
ERR866590	SAMEA3360686	ERP010229
ERR866562	SAMEA3360658	ERP010229
ERR866598	SAMEA3360694	ERP010229
ERR866591	SAMEA3360687	ERP010229
ERR866584	SAMEA3360680	ERP010229
ERR866574	SAMEA3360670	ERP010229
ERR321504	SAMEA2154893	ERP003612
ERR321526	SAMEA2151606	ERP003612
ERR321515	SAMEA2162231	ERP003612
ERR321541	SAMEA2151034	ERP003612
ERR321512	SAMEA2145758	ERP003612
ERR321535	SAMEA2157028	ERP003612
ERR321540	SAMEA2151034	ERP003612
ERR321543	SAMEA2142525	ERP003612
ERR321536	SAMEA2157028	ERP003612
ERR321502	SAMEA2155373	ERP003612
ERR321501	SAMEA2155373	ERP003612
ERR321513	SAMEA2145758	ERP003612
ERR321517	SAMEA2158269	ERP003612
ERR321505	SAMEA2154893	ERP003612
ERR321511	SAMEA2145758	ERP003612
ERR321527	SAMEA2151606	ERP003612
ERR321503	SAMEA2154893	ERP003612
ERR321500	SAMEA2155373	ERP003612
ERR321586	SAMEA2153898	ERP003612
ERR321509	SAMEA2154920	ERP003612
ERR321539	SAMEA2151034	ERP003612
ERR321506	SAMEA2154920	ERP003612
ERR321518	SAMEA2158269	ERP003612
ERR321528	SAMEA2151606	ERP003612
ERR321507	SAMEA2154920	ERP003612
ERR321508	SAMEA2154920	ERP003612
ERR321585	SAMEA2153898	ERP003612
ERR321530	SAMEA2159561	ERP003612
ERR321519	SAMEA2158269	ERP003612
ERR321537	SAMEA2157028	ERP003612
ERR321282	SAMEA2157192	ERP003612
ERR321289	SAMEA2146731	ERP003612
ERR321202	SAMEA2162348	ERP003612
ERR321255	SAMEA1969126	ERP003612
ERR321291	SAMEA2146731	ERP003612
ERR321201	SAMEA2162348	ERP003612
ERR321220	SAMEA2144640	ERP003612
ERR321208	SAMEA2162460	ERP003612
ERR321265	SAMEA2159429	ERP003612
ERR321249	SAMEA2147589	ERP003612
ERR321209	SAMEA2153740	ERP003612
ERR321218	SAMEA2148905	ERP003612
ERR321210	SAMEA2153740	ERP003612
ERR321206	SAMEA2154930	ERP003612
ERR321217	SAMEA2151258	ERP003612
ERR321272	SAMEA2163504	ERP003612
ERR321213	SAMEA2143745	ERP003612
ERR321242	SAMEA2154726	ERP003612
ERR321279	SAMEA2155310	ERP003612
ERR321254	SAMEA1969126	ERP003612
ERR321248	SAMEA2147589	ERP003612
ERR321264	SAMEA2159429	ERP003612
ERR321294	SAMEA1964695	ERP003612
ERR321251	SAMEA2147589	ERP003612
ERR321284	SAMEA2157192	ERP003612
ERR321223	SAMEA2161216	ERP003612
ERR321281	SAMEA2157192	ERP003612
ERR321297	SAMEA1964695	ERP003612
ERR321283	SAMEA2157192	ERP003612
ERR321276	SAMEA2155310	ERP003612
ERR321269	SAMEA2163504	ERP003612
ERR321277	SAMEA2155310	ERP003612
ERR321278	SAMEA2155310	ERP003612
ERR321207	SAMEA2162460	ERP003612
ERR321298	SAMEA1964695	ERP003612
ERR321292	SAMEA2146731	ERP003612
ERR321205	SAMEA2154930	ERP003612
ERR321235	SAMEA2153887	ERP003612
ERR321286	SAMEA2157192	ERP003612
ERR321245	SAMEA2149627	ERP003612
ERR321232	SAMEA2152664	ERP003612
ERR321231	SAMEA2158480	ERP003612
ERR321227	SAMEA2155055	ERP003612
ERR321259	SAMEA2151677	ERP003612
ERR321200	SAMEA2151035	ERP003612
ERR321212	SAMEA2143745	ERP003612
ERR321270	SAMEA2163504	ERP003612
ERR321250	SAMEA2147589	ERP003612
ERR321267	SAMEA2159429	ERP003612
ERR321274	SAMEA2163504	ERP003612
ERR321258	SAMEA2151677	ERP003612
ERR321273	SAMEA2163504	ERP003612
ERR321240	SAMEA2151468	ERP003612
ERR321266	SAMEA2159429	ERP003612
ERR321285	SAMEA2157192	ERP003612
ERR321290	SAMEA2146731	ERP003612
ERR321295	SAMEA1964695	ERP003612
ERR321221	SAMEA2144640	ERP003612
ERR321219	SAMEA2148905	ERP003612
ERR321225	SAMEA2159541	ERP003612
ERR321211	SAMEA2143745	ERP003612
ERR321296	SAMEA1964695	ERP003612
ERR321256	SAMEA1969126	ERP003612
ERR321222	SAMEA2161216	ERP003612
ERR321243	SAMEA2154726	ERP003612
ERR321233	SAMEA2152664	ERP003612
ERR321268	SAMEA2159429	ERP003612
ERR321280	SAMEA2155310	ERP003612
ERR321216	SAMEA2151258	ERP003612
ERR321244	SAMEA2149627	ERP003612
ERR321263	SAMEA2159429	ERP003612
ERR321271	SAMEA2163504	ERP003612
ERR321230	SAMEA2158480	ERP003612
ERR321260	SAMEA2151677	ERP003612
ERR321288	SAMEA2146731	ERP003612
ERR321148	SAMEA2143295	ERP003612
ERR321145	SAMEA2155132	ERP003612
ERR321164	SAMEA1972002	ERP003612
ERR321196	SAMEA2148063	ERP003612
ERR321188	SAMEA2150839	ERP003612
ERR321129	SAMEA2150994	ERP003612
ERR321131	SAMEA2155745	ERP003612
ERR321135	SAMEA2150187	ERP003612
ERR321134	SAMEA2153837	ERP003612
ERR321198	SAMEA2150866	ERP003612
ERR321132	SAMEA2155745	ERP003612
ERR321110	SAMEA2157270	ERP003612
ERR321161	SAMEA2148558	ERP003612
ERR321163	SAMEA1972002	ERP003612
ERR321109	SAMEA2157270	ERP003612
ERR321138	SAMEA2163271	ERP003612
ERR321116	SAMEA1964270	ERP003612
ERR321127	SAMEA2161309	ERP003612
ERR321181	SAMEA2146778	ERP003612
ERR321185	SAMEA2150283	ERP003612
ERR321166	SAMEA2148024	ERP003612
ERR321105	SAMEA2151054	ERP003612
ERR321120	SAMEA2150310	ERP003612
ERR321119	SAMEA2150310	ERP003612
ERR321124	SAMEA2162297	ERP003612
ERR321174	SAMEA2149568	ERP003612
ERR321100	SAMEA2152467	ERP003612
ERR321102	SAMEA1970897	ERP003612
ERR321115	SAMEA1964270	ERP003612
ERR321177	SAMEA2146472	ERP003612
ERR321117	SAMEA2162138	ERP003612
ERR321106	SAMEA2149603	ERP003612
ERR321156	SAMEA2149030	ERP003612
ERR321108	SAMEA2149603	ERP003612
ERR321194	SAMEA2161608	ERP003612
ERR321114	SAMEA2161917	ERP003612
ERR321165	SAMEA2148024	ERP003612
ERR321113	SAMEA2161917	ERP003612
ERR321197	SAMEA2150866	ERP003612
ERR321182	SAMEA2146778	ERP003612
ERR321168	SAMEA2152315	ERP003612
ERR321128	SAMEA2161309	ERP003612
ERR321104	SAMEA2151054	ERP003612
ERR321107	SAMEA2149603	ERP003612
ERR321199	SAMEA2151035	ERP003612
ERR321133	SAMEA2153837	ERP003612
ERR321193	SAMEA2161608	ERP003612
ERR321147	SAMEA2143295	ERP003612
ERR321155	SAMEA2149030	ERP003612
ERR321175	SAMEA2143176	ERP003612
ERR321191	SAMEA2155215	ERP003612
ERR321183	SAMEA2148733	ERP003612
ERR321118	SAMEA2162138	ERP003612
ERR321121	SAMEA2145251	ERP003612
ERR321141	SAMEA2154082	ERP003612
ERR321167	SAMEA2152315	ERP003612
ERR321130	SAMEA2150994	ERP003612
ERR321101	SAMEA1970897	ERP003612
ERR321137	SAMEA2163271	ERP003612
ERR321149	SAMEA2142583	ERP003612
ERR321157	SAMEA2152768	ERP003612
ERR321153	SAMEA2152602	ERP003612
ERR321171	SAMEA2157043	ERP003612
ERR321169	SAMEA2155432	ERP003612
ERR321176	SAMEA2143176	ERP003612
ERR321111	SAMEA2161087	ERP003612
ERR321122	SAMEA2145251	ERP003612
ERR321179	SAMEA2155953	ERP003612
ERR321136	SAMEA2150187	ERP003612
ERR321187	SAMEA2150839	ERP003612
ERR321170	SAMEA2155432	ERP003612
ERR321146	SAMEA2155132	ERP003612
ERR321162	SAMEA2148558	ERP003612
ERR321139	SAMEA2146321	ERP003612
ERR321123	SAMEA2162297	ERP003612
ERR321178	SAMEA2146472	ERP003612
ERR321172	SAMEA2157043	ERP003612
ERR321142	SAMEA2154082	ERP003612
ERR321150	SAMEA2142583	ERP003612
ERR321112	SAMEA2161087	ERP003612
ERR321080	SAMEA2148472	ERP003612
ERR321068	SAMEA2149557	ERP003612
ERR321075	SAMEA1970465	ERP003612
ERR321069	SAMEA2149557	ERP003612
ERR321067	SAMEA2149557	ERP003612
ERR321087	SAMEA2144302	ERP003612
ERR321066	SAMEA2155030	ERP003612
ERR321093	SAMEA2161876	ERP003612
ERR321074	SAMEA1970465	ERP003612
ERR321082	SAMEA1970582	ERP003612
ERR321089	SAMEA2159553	ERP003612
ERR321076	SAMEA1970465	ERP003612
ERR321090	SAMEA2159553	ERP003612
ERR321086	SAMEA2144299	ERP003612
ERR321071	SAMEA2158594	ERP003612
ERR321062	SAMEA2143941	ERP003612
ERR321063	SAMEA2143941	ERP003612
ERR321073	SAMEA2147193	ERP003612
ERR321070	SAMEA2158594	ERP003612
ERR321085	SAMEA2144299	ERP003612
ERR321081	SAMEA2148472	ERP003612
ERR321083	SAMEA1970582	ERP003612
ERR321064	SAMEA2155030	ERP003612
ERR321088	SAMEA2144302	ERP003612
ERR321092	SAMEA2161876	ERP003612
ERR321072	SAMEA2147193	ERP003612
ERR321099	SAMEA2152467	ERP003612
ERR321084	SAMEA2144299	ERP003612
ERR321065	SAMEA2155030	ERP003612
ERR321642	SAMEA2149068	ERP003612
ERR321403	SAMEA2153010	ERP003612
ERR321460	SAMEA2162200	ERP003612
ERR321458	SAMEA2162200	ERP003612
ERR321435	SAMEA2144578	ERP003612
ERR321405	SAMEA2158454	ERP003612
ERR321449	SAMEA2144525	ERP003612
ERR321400	SAMEA2153010	ERP003612
ERR321443	SAMEA2142848	ERP003612
ERR321421	SAMEA2162259	ERP003612
ERR321446	SAMEA2144525	ERP003612
ERR321470	SAMEA2157747	ERP003612
ERR321428	SAMEA2163351	ERP003612
ERR321406	SAMEA2158454	ERP003612
ERR321499	SAMEA2155373	ERP003612
ERR321457	SAMEA2155636	ERP003612
ERR321459	SAMEA2162200	ERP003612
ERR321477	SAMEA2161222	ERP003612
ERR321424	SAMEA2162259	ERP003612
ERR321415	SAMEA2147070	ERP003612
ERR321440	SAMEA2154452	ERP003612
ERR321420	SAMEA2152065	ERP003612
ERR321445	SAMEA2142848	ERP003612
ERR321414	SAMEA2147070	ERP003612
ERR321436	SAMEA2144578	ERP003612
ERR321456	SAMEA2155636	ERP003612
ERR321479	SAMEA2161222	ERP003612
ERR321444	SAMEA2142848	ERP003612
ERR321475	SAMEA2151838	ERP003612
ERR321497	SAMEA2148105	ERP003612
ERR321453	SAMEA2158521	ERP003612
ERR321474	SAMEA2151838	ERP003612
ERR321478	SAMEA2161222	ERP003612
ERR321433	SAMEA2144578	ERP003612
ERR321448	SAMEA2144525	ERP003612
ERR321451	SAMEA2158521	ERP003612
ERR321419	SAMEA2152065	ERP003612
ERR321425	SAMEA2163351	ERP003612
ERR321401	SAMEA2153010	ERP003612
ERR321430	SAMEA2160437	ERP003612
ERR321418	SAMEA2152065	ERP003612
ERR321432	SAMEA2160437	ERP003612
ERR321439	SAMEA2154452	ERP003612
ERR321452	SAMEA2158521	ERP003612
ERR321461	SAMEA2162200	ERP003612
ERR321488	SAMEA2145648	ERP003612
ERR321462	SAMEA2157909	ERP003612
ERR321442	SAMEA2142848	ERP003612
ERR321427	SAMEA2163351	ERP003612
ERR321411	SAMEA2158100	ERP003612
ERR321422	SAMEA2162259	ERP003612
ERR321441	SAMEA2154452	ERP003612
ERR321431	SAMEA2160437	ERP003612
ERR321473	SAMEA2151838	ERP003612
ERR321423	SAMEA2162259	ERP003612
ERR321402	SAMEA2153010	ERP003612
ERR321412	SAMEA2158100	ERP003612
ERR321416	SAMEA2147070	ERP003612
ERR321455	SAMEA2155636	ERP003612
ERR321407	SAMEA2158454	ERP003612
ERR321426	SAMEA2163351	ERP003612
ERR321410	SAMEA2158100	ERP003612
ERR321434	SAMEA2144578	ERP003612
ERR321447	SAMEA2144525	ERP003612
ERR321409	SAMEA2158100	ERP003612
ERR321482	SAMEA1964687	ERP003612
ERR321496	SAMEA2156906	ERP003612
ERR321305	SAMEA1966821	ERP003612
ERR321316	SAMEA2150909	ERP003612
ERR321329	SAMEA2144588	ERP003612
ERR321355	SAMEA2158408	ERP003612
ERR321376	SAMEA2147384	ERP003612
ERR321321	SAMEA2145068	ERP003612
ERR321302	SAMEA2151391	ERP003612
ERR321367	SAMEA2146320	ERP003612
ERR321309	SAMEA2146682	ERP003612
ERR321378	SAMEA2163248	ERP003612
ERR321335	SAMEA2162880	ERP003612
ERR321343	SAMEA2153557	ERP003612
ERR321361	SAMEA2147022	ERP003612
ERR321391	SAMEA2142846	ERP003612
ERR321375	SAMEA2147384	ERP003612
ERR321323	SAMEA2147216	ERP003612
ERR321333	SAMEA2144588	ERP003612
ERR321328	SAMEA2144588	ERP003612
ERR321304	SAMEA1966821	ERP003612
ERR321358	SAMEA2158408	ERP003612
ERR321370	SAMEA2146908	ERP003612
ERR321364	SAMEA2147022	ERP003612
ERR321325	SAMEA2147216	ERP003612
ERR321349	SAMEA2149539	ERP003612
ERR321346	SAMEA2149539	ERP003612
ERR321389	SAMEA2160045	ERP003612
ERR321310	SAMEA2146682	ERP003612
ERR321373	SAMEA2147384	ERP003612
ERR321384	SAMEA2154992	ERP003612
ERR321338	SAMEA2162880	ERP003612
ERR321385	SAMEA2154992	ERP003612
ERR321331	SAMEA2144588	ERP003612
ERR321344	SAMEA2153557	ERP003612
ERR321388	SAMEA2160045	ERP003612
ERR321363	SAMEA2147022	ERP003612
ERR321374	SAMEA2147384	ERP003612
ERR321353	SAMEA1969417	ERP003612
ERR321330	SAMEA2144588	ERP003612
ERR321399	SAMEA2153010	ERP003612
ERR321371	SAMEA2146908	ERP003612
ERR321351	SAMEA2149539	ERP003612
ERR321396	SAMEA2156362	ERP003612
ERR321345	SAMEA2153557	ERP003612
ERR321334	SAMEA2162880	ERP003612
ERR321366	SAMEA2146320	ERP003612
ERR321340	SAMEA2153557	ERP003612
ERR321342	SAMEA2153557	ERP003612
ERR321392	SAMEA2142846	ERP003612
ERR321306	SAMEA1966821	ERP003612
ERR321314	SAMEA2150909	ERP003612
ERR321312	SAMEA2150909	ERP003612
ERR321301	SAMEA2151391	ERP003612
ERR321347	SAMEA2149539	ERP003612
ERR321369	SAMEA2146908	ERP003612
ERR321326	SAMEA2147216	ERP003612
ERR321383	SAMEA2154992	ERP003612
ERR321320	SAMEA2145068	ERP003612
ERR321357	SAMEA2158408	ERP003612
ERR321348	SAMEA2149539	ERP003612
ERR321332	SAMEA2144588	ERP003612
ERR321313	SAMEA2150909	ERP003612
ERR321379	SAMEA2163248	ERP003612
ERR321352	SAMEA1969417	ERP003612
ERR321382	SAMEA2154992	ERP003612
ERR321337	SAMEA2162880	ERP003612
ERR321319	SAMEA2145068	ERP003612
ERR321315	SAMEA2150909	ERP003612
ERR321356	SAMEA2158408	ERP003612
ERR321359	SAMEA2147022	ERP003612
ERR321395	SAMEA2156362	ERP003612
ERR321300	SAMEA2151391	ERP003612
ERR321398	SAMEA2148265	ERP003612
ERR321362	SAMEA2147022	ERP003612
ERR321324	SAMEA2147216	ERP003612
ERR321336	SAMEA2162880	ERP003612
ERR321311	SAMEA2146682	ERP003612
ERR321387	SAMEA2160045	ERP003612
ERR321354	SAMEA2158408	ERP003612
ERR321372	SAMEA2147384	ERP003612
ERR321318	SAMEA2145068	ERP003612
ERR321307	SAMEA1966821	ERP003612
ERR321381	SAMEA2154992	ERP003612
ERR321341	SAMEA2153557	ERP003612
ERR321397	SAMEA2156362	ERP003612
ERR321360	SAMEA2147022	ERP003612
ERR321350	SAMEA2149539	ERP003612
ERR321339	SAMEA2153557	ERP003612
ERR589551	SAMEA2737692	ERP006678
ERR589568	SAMEA2737709	ERP006678
ERR589588	SAMEA2737729	ERP006678
ERR589506	SAMEA2737661	ERP006678
ERR589533	SAMEA2737675	ERP006678
ERR589552	SAMEA2737693	ERP006678
ERR589573	SAMEA2737714	ERP006678
ERR589584	SAMEA2737725	ERP006678
ERR589545	SAMEA2737686	ERP006678
ERR589867	SAMEA2737872	ERP006678
ERR589845	SAMEA2737850	ERP006678
ERR589849	SAMEA2737854	ERP006678
ERR589857	SAMEA2737862	ERP006678
ERR589873	SAMEA2737878	ERP006678
ERR589868	SAMEA2737873	ERP006678
ERR589745	SAMEA2737750	ERP006678
ERR589439	SAMEA2738082	ERP006678
ERR589441	SAMEA2737650	ERP006678
ERR505096	SAMEA2452127	ERP005558
ERR505104	SAMEA2452135	ERP005558
ERR1737391	SAMEA4363677	ERP015408
ERR1737420	SAMEA4363706	ERP015408
ERR1737409	SAMEA4363695	ERP015408
ERR1737436	SAMEA4363722	ERP015408
ERR1737451	SAMEA4363737	ERP015408
ERR1737413	SAMEA4363699	ERP015408
ERR1737364	SAMEA4363650	ERP015408
ERR1737412	SAMEA4363698	ERP015408
ERR1737411	SAMEA4363697	ERP015408
ERR1737370	SAMEA4363656	ERP015408
ERR1737388	SAMEA4363674	ERP015408
ERR1737374	SAMEA4363660	ERP015408
ERR1737362	SAMEA4363648	ERP015408
ERR1737438	SAMEA4363724	ERP015408
ERR1737418	SAMEA4363704	ERP015408
ERR1737428	SAMEA4363714	ERP015408
ERR1737385	SAMEA4363671	ERP015408
ERR1737383	SAMEA4363669	ERP015408
ERR1737426	SAMEA4363712	ERP015408
ERR1737416	SAMEA4363702	ERP015408
ERR1737419	SAMEA4363705	ERP015408
ERR1737421	SAMEA4363707	ERP015408
ERR1737448	SAMEA4363734	ERP015408
ERR1737384	SAMEA4363670	ERP015408
ERR1737373	SAMEA4363659	ERP015408
ERR1737449	SAMEA4363735	ERP015408
ERR1737435	SAMEA4363721	ERP015408
ERR1737441	SAMEA4363727	ERP015408
ERR1737380	SAMEA4363666	ERP015408
ERR1737368	SAMEA4363654	ERP015408
ERR1737379	SAMEA4363665	ERP015408
ERR1737405	SAMEA4363691	ERP015408
ERR1737415	SAMEA4363701	ERP015408
ERR1737403	SAMEA4363689	ERP015408
ERR1737427	SAMEA4363713	ERP015408
ERR1737444	SAMEA4363730	ERP015408
ERR1737377	SAMEA4363663	ERP015408
ERR1737398	SAMEA4363684	ERP015408
ERR1737434	SAMEA4363720	ERP015408
ERR1737431	SAMEA4363717	ERP015408
ERR1737378	SAMEA4363664	ERP015408
ERR1737417	SAMEA4363703	ERP015408
ERR1737387	SAMEA4363673	ERP015408
ERR1737397	SAMEA4363683	ERP015408
ERR1737437	SAMEA4363723	ERP015408
ERR1737407	SAMEA4363693	ERP015408
ERR1737423	SAMEA4363709	ERP015408
ERR1737389	SAMEA4363675	ERP015408
ERR1737406	SAMEA4363692	ERP015408
ERR1737382	SAMEA4363668	ERP015408
ERR1737452	SAMEA4363738	ERP015408
ERR1737447	SAMEA4363733	ERP015408
ERR1737381	SAMEA4363667	ERP015408
ERR1737439	SAMEA4363725	ERP015408
ERR1737402	SAMEA4363688	ERP015408
ERR1737424	SAMEA4363710	ERP015408
ERR1737395	SAMEA4363681	ERP015408
ERR1737390	SAMEA4363676	ERP015408
ERR1737432	SAMEA4363718	ERP015408
ERR1737433	SAMEA4363719	ERP015408
ERR1737386	SAMEA4363672	ERP015408
ERR1737440	SAMEA4363726	ERP015408
ERR1737367	SAMEA4363653	ERP015408
ERR1737454	SAMEA4363740	ERP015408
ERR1737442	SAMEA4363728	ERP015408
ERR1737363	SAMEA4363649	ERP015408
ERR1737443	SAMEA4363729	ERP015408
ERR1737361	SAMEA4363647	ERP015408
ERR1737422	SAMEA4363708	ERP015408
ERR1737410	SAMEA4363696	ERP015408
ERR1737392	SAMEA4363678	ERP015408
ERR1737372	SAMEA4363658	ERP015408
ERR1737366	SAMEA4363652	ERP015408
ERR1737445	SAMEA4363731	ERP015408
ERR1737401	SAMEA4363687	ERP015408
ERR1737400	SAMEA4363686	ERP015408
ERR1737369	SAMEA4363655	ERP015408
ERR1737430	SAMEA4363716	ERP015408
ERR1737399	SAMEA4363685	ERP015408
ERR1737404	SAMEA4363690	ERP015408
ERR1737396	SAMEA4363682	ERP015408
ERR1737375	SAMEA4363661	ERP015408
ERR1737376	SAMEA4363662	ERP015408
ERR1737408	SAMEA4363694	ERP015408
ERR1737360	SAMEA4363646	ERP015408
ERR1737394	SAMEA4363680	ERP015408
ERR1737429	SAMEA4363715	ERP015408
ERR1737450	SAMEA4363736	ERP015408
ERR1737393	SAMEA4363679	ERP015408
ERR1737446	SAMEA4363732	ERP015408
ERR1737453	SAMEA4363739	ERP015408
ERR1737365	SAMEA4363651	ERP015408
ERR1737371	SAMEA4363657	ERP015408
ERR1737414	SAMEA4363700	ERP015408
SRR3726338	SAMN05301475	SRP077514
SRR3726367	SAMN05301500	SRP077514
SRR3726335	SAMN05301464	SRP077514
SRR3726346	SAMN05301481	SRP077514
SRR3726362	SAMN05301495	SRP077514
SRR3726365	SAMN05301498	SRP077514
SRR3726347	SAMN05301482	SRP077514
SRR3726354	SAMN05301488	SRP077514
SRR3726379	SAMN05301471	SRP077514
SRR3726373	SAMN05301505	SRP077514
SRR3726342	SAMN05301477	SRP077514
SRR3726352	SAMN05301486	SRP077514
SRR3726356	SAMN05301490	SRP077514
SRR3726337	SAMN05301474	SRP077514
SRR3726350	SAMN05301484	SRP077514
SRR3726380	SAMN05301472	SRP077514
SRR3726366	SAMN05301499	SRP077514
SRR3726361	SAMN05301494	SRP077514
SRR3726357	SAMN05301491	SRP077514
SRR3726374	SAMN05301506	SRP077514
SRR3726378	SAMN05301470	SRP077514
SRR3726371	SAMN05301468	SRP077514
SRR3726375	SAMN05301507	SRP077514
SRR3726370	SAMN05301503	SRP077514
SRR3726348	SAMN05301483	SRP077514
SRR3726377	SAMN05301469	SRP077514
SRR3726353	SAMN05301487	SRP077514
SRR3726355	SAMN05301489	SRP077514
SRR3726372	SAMN05301504	SRP077514
SRR3726351	SAMN05301485	SRP077514
SRR3726343	SAMN05301478	SRP077514
SRR3726369	SAMN05301502	SRP077514
SRR3726339	SAMN05301476	SRP077514
SRR3726359	SAMN05301493	SRP077514
SRR3726381	SAMN05301473	SRP077514
SRR3726336	SAMN05301465	SRP077514
SRR3726360	SAMN05301467	SRP077514
SRR3726364	SAMN05301497	SRP077514
SRR3726349	SAMN05301466	SRP077514
SRR3726363	SAMN05301496	SRP077514
SRR5109772	SAMN06140803	SRP095074
ERR1305882	SAMEA3888898	ERP014480
SRR769534	SAMN01915210	SRP019038
SRR769526	SAMN01915221	SRP019038
SRR3917690	SAMN05356871	SRP076119
SRR3917686	SAMN05356885	SRP076119
SRR3917693	SAMN05356873	SRP076119
SRR3917695	SAMN05356875	SRP076119
SRR3917697	SAMN05356877	SRP076119
SRR3917694	SAMN05356874	SRP076119
SRR3917608	SAMN05356880	SRP076119
SRR3917696	SAMN05356876	SRP076119
SRR3737005	SAMN05194717	SRP076119
SRR3737004	SAMN05194716	SRP076119
SRR3737018	SAMN05194728	SRP076119
SRR3737009	SAMN05194693	SRP076119
SRR3737003	SAMN05194715	SRP076119
SRR3737011	SAMN05194721	SRP076119
SRR3737030	SAMN05194698	SRP076119
SRR3737031	SAMN05194699	SRP076119
SRR3737020	SAMN05194729	SRP076119
SRR3737002	SAMN05194714	SRP076119
SRR3737026	SAMN05194695	SRP076119
SRR3737007	SAMN05194719	SRP076119
SRR3737010	SAMN05194720	SRP076119
SRR3736995	SAMN05194708	SRP076119
SRR3736998	SAMN05194710	SRP076119
SRR5275474	SAMN06328417	SRP100446		not collected
SRR5275400	SAMN06328463	SRP100446		not collected
SRR5275411	SAMN06328493	SRP100446		not collected
SRR5275459	SAMN06328432	SRP100446		not collected
SRR5275396	SAMN06328438	SRP100446		not collected
SRR5275403	SAMN06328497	SRP100446		not collected
SRR5275451	SAMN06328446	SRP100446		not collected
SRR5275454	SAMN06328479	SRP100446		not collected
SRR5275449	SAMN06328421	SRP100446		not collected
SRR5275436	SAMN06328428	SRP100446		not collected
SRR5275478	SAMN06328470	SRP100446		not collected
SRR5275429	SAMN06328453	SRP100446		not collected
SRR5275456	SAMN06328420	SRP100446		not collected
SRR5275473	SAMN06328425	SRP100446		not collected
SRR5275440	SAMN06328486	SRP100446		not collected
SRR5275483	SAMN06328467	SRP100446		not collected
ERR525883	SAMEA2580100	ERP005989
ERR525858	SAMEA2580075	ERP005989
ERR525817	SAMEA2580034	ERP005989
ERR525848	SAMEA2580065	ERP005989
ERR525881	SAMEA2580098	ERP005989
ERR525852	SAMEA2580069	ERP005989
ERR525803	SAMEA2580020	ERP005989
ERR525814	SAMEA2580031	ERP005989
ERR525818	SAMEA2580035	ERP005989
ERR525888	SAMEA2580105	ERP005989
ERR525856	SAMEA2580073	ERP005989
ERR525877	SAMEA2580094	ERP005989
ERR525811	SAMEA2580028	ERP005989
ERR525830	SAMEA2580047	ERP005989
ERR525805	SAMEA2580022	ERP005989
ERR525825	SAMEA2580042	ERP005989
ERR525869	SAMEA2580086	ERP005989
ERR525878	SAMEA2580095	ERP005989
ERR525885	SAMEA2580102	ERP005989
ERR525842	SAMEA2580059	ERP005989
ERR525853	SAMEA2580070	ERP005989
ERR525862	SAMEA2580079	ERP005989
ERR525872	SAMEA2580089	ERP005989
ERR525832	SAMEA2580049	ERP005989
ERR525887	SAMEA2580104	ERP005989
ERR525861	SAMEA2580078	ERP005989
ERR525845	SAMEA2580062	ERP005989
ERR525841	SAMEA2580058	ERP005989
ERR525816	SAMEA2580033	ERP005989
ERR525899	SAMEA2580116	ERP005989
ERR525826	SAMEA2580043	ERP005989
ERR525860	SAMEA2580077	ERP005989
ERR525829	SAMEA2580046	ERP005989
ERR525802	SAMEA2580019	ERP005989
ERR525854	SAMEA2580071	ERP005989
ERR525838	SAMEA2580055	ERP005989
ERR525876	SAMEA2580093	ERP005989
ERR525846	SAMEA2580063	ERP005989
ERR525800	SAMEA2580017	ERP005989
ERR525833	SAMEA2580050	ERP005989
ERR525898	SAMEA2580115	ERP005989
ERR525873	SAMEA2580090	ERP005989
ERR525822	SAMEA2580039	ERP005989
ERR525824	SAMEA2580041	ERP005989
ERR525834	SAMEA2580051	ERP005989
ERR525840	SAMEA2580057	ERP005989
ERR525857	SAMEA2580074	ERP005989
ERR525897	SAMEA2580114	ERP005989
ERR525806	SAMEA2580023	ERP005989
ERR525821	SAMEA2580038	ERP005989
ERR525820	SAMEA2580037	ERP005989
ERR525808	SAMEA2580025	ERP005989
ERR525836	SAMEA2580053	ERP005989
ERR525865	SAMEA2580082	ERP005989
ERR525892	SAMEA2580109	ERP005989
ERR525894	SAMEA2580111	ERP005989
ERR525870	SAMEA2580087	ERP005989
ERR525850	SAMEA2580067	ERP005989
ERR525880	SAMEA2580097	ERP005989
ERR525864	SAMEA2580081	ERP005989
ERR525812	SAMEA2580029	ERP005989
ERR525849	SAMEA2580066	ERP005989
ERR525827	SAMEA2580044	ERP005989
ERR525837	SAMEA2580054	ERP005989
ERR525868	SAMEA2580085	ERP005989
ERR525874	SAMEA2580091	ERP005989
ERR525866	SAMEA2580083	ERP005989
ERR525807	SAMEA2580024	ERP005989
ERR525882	SAMEA2580099	ERP005989
ERR525890	SAMEA2580107	ERP005989
ERR525891	SAMEA2580108	ERP005989
ERR526044	SAMEA2580261	ERP005989
ERR526058	SAMEA2580275	ERP005989
ERR526024	SAMEA2580241	ERP005989
ERR526068	SAMEA2580285	ERP005989
ERR526057	SAMEA2580274	ERP005989
ERR526046	SAMEA2580263	ERP005989
ERR526036	SAMEA2580253	ERP005989
ERR526010	SAMEA2580227	ERP005989
ERR526021	SAMEA2580238	ERP005989
ERR526002	SAMEA2580219	ERP005989
ERR526071	SAMEA2580288	ERP005989
ERR526060	SAMEA2580277	ERP005989
ERR526042	SAMEA2580259	ERP005989
ERR526069	SAMEA2580286	ERP005989
ERR526049	SAMEA2580266	ERP005989
ERR526066	SAMEA2580283	ERP005989
ERR526052	SAMEA2580269	ERP005989
ERR526040	SAMEA2580257	ERP005989
ERR526053	SAMEA2580270	ERP005989
ERR526017	SAMEA2580234	ERP005989
ERR526008	SAMEA2580225	ERP005989
ERR526006	SAMEA2580223	ERP005989
ERR526001	SAMEA2580218	ERP005989
ERR526076	SAMEA2580293	ERP005989
ERR526020	SAMEA2580237	ERP005989
ERR526038	SAMEA2580255	ERP005989
ERR526004	SAMEA2580221	ERP005989
ERR526062	SAMEA2580279	ERP005989
ERR526012	SAMEA2580229	ERP005989
ERR526025	SAMEA2580242	ERP005989
ERR526018	SAMEA2580235	ERP005989
ERR526078	SAMEA2580295	ERP005989
ERR526074	SAMEA2580291	ERP005989
ERR526032	SAMEA2580249	ERP005989
ERR526014	SAMEA2580231	ERP005989
ERR526029	SAMEA2580246	ERP005989
ERR526061	SAMEA2580278	ERP005989
ERR526056	SAMEA2580273	ERP005989
ERR526082	SAMEA2580299	ERP005989
ERR526033	SAMEA2580250	ERP005989
ERR526034	SAMEA2580251	ERP005989
ERR526045	SAMEA2580262	ERP005989
ERR526086	SAMEA2580303	ERP005989
ERR526080	SAMEA2580297	ERP005989
ERR526016	SAMEA2580233	ERP005989
ERR526037	SAMEA2580254	ERP005989
ERR526085	SAMEA2580302	ERP005989
ERR526048	SAMEA2580265	ERP005989
ERR526065	SAMEA2580282	ERP005989
ERR526013	SAMEA2580230	ERP005989
ERR526005	SAMEA2580222	ERP005989
ERR526030	SAMEA2580247	ERP005989
ERR526072	SAMEA2580289	ERP005989
ERR526081	SAMEA2580298	ERP005989
ERR526009	SAMEA2580226	ERP005989
ERR526026	SAMEA2580243	ERP005989
ERR526041	SAMEA2580258	ERP005989
ERR526077	SAMEA2580294	ERP005989
ERR526070	SAMEA2580287	ERP005989
ERR526028	SAMEA2580245	ERP005989
ERR526022	SAMEA2580239	ERP005989
ERR526054	SAMEA2580271	ERP005989
ERR526023	SAMEA2580240	ERP005989
ERR526084	SAMEA2580301	ERP005989
ERR525786	SAMEA2580003	ERP005989
ERR525791	SAMEA2580008	ERP005989
ERR525776	SAMEA2579993	ERP005989
ERR525768	SAMEA2579985	ERP005989
ERR525760	SAMEA2579977	ERP005989
ERR525752	SAMEA2579969	ERP005989
ERR525790	SAMEA2580007	ERP005989
ERR525794	SAMEA2580011	ERP005989
ERR525715	SAMEA2579932	ERP005989
ERR525772	SAMEA2579989	ERP005989
ERR525701	SAMEA2579918	ERP005989
ERR525785	SAMEA2580002	ERP005989
ERR525732	SAMEA2579949	ERP005989
ERR525740	SAMEA2579957	ERP005989
ERR525721	SAMEA2579938	ERP005989
ERR525742	SAMEA2579959	ERP005989
ERR525769	SAMEA2579986	ERP005989
ERR525727	SAMEA2579944	ERP005989
ERR525767	SAMEA2579984	ERP005989
ERR525709	SAMEA2579926	ERP005989
ERR525750	SAMEA2579967	ERP005989
ERR525789	SAMEA2580006	ERP005989
ERR525707	SAMEA2579924	ERP005989
ERR525782	SAMEA2579999	ERP005989
ERR525710	SAMEA2579927	ERP005989
ERR525704	SAMEA2579921	ERP005989
ERR525711	SAMEA2579928	ERP005989
ERR525792	SAMEA2580009	ERP005989
ERR525724	SAMEA2579941	ERP005989
ERR525730	SAMEA2579947	ERP005989
ERR525764	SAMEA2579981	ERP005989
ERR525714	SAMEA2579931	ERP005989
ERR525798	SAMEA2580015	ERP005989
ERR525702	SAMEA2579919	ERP005989
ERR525796	SAMEA2580013	ERP005989
ERR525719	SAMEA2579936	ERP005989
ERR525765	SAMEA2579982	ERP005989
ERR525735	SAMEA2579952	ERP005989
ERR525773	SAMEA2579990	ERP005989
ERR525761	SAMEA2579978	ERP005989
ERR525743	SAMEA2579960	ERP005989
ERR525781	SAMEA2579998	ERP005989
ERR525756	SAMEA2579973	ERP005989
ERR525745	SAMEA2579962	ERP005989
ERR525780	SAMEA2579997	ERP005989
ERR525705	SAMEA2579922	ERP005989
ERR525718	SAMEA2579935	ERP005989
ERR525731	SAMEA2579948	ERP005989
ERR525784	SAMEA2580001	ERP005989
ERR525774	SAMEA2579991	ERP005989
ERR525734	SAMEA2579951	ERP005989
ERR525744	SAMEA2579961	ERP005989
ERR525762	SAMEA2579979	ERP005989
ERR525783	SAMEA2580000	ERP005989
ERR525777	SAMEA2579994	ERP005989
ERR525723	SAMEA2579940	ERP005989
ERR525748	SAMEA2579965	ERP005989
ERR525778	SAMEA2579995	ERP005989
ERR525738	SAMEA2579955	ERP005989
ERR525749	SAMEA2579966	ERP005989
ERR525717	SAMEA2579934	ERP005989
ERR525722	SAMEA2579939	ERP005989
ERR525713	SAMEA2579930	ERP005989
ERR525728	SAMEA2579945	ERP005989
ERR525766	SAMEA2579983	ERP005989
ERR525755	SAMEA2579972	ERP005989
ERR525754	SAMEA2579971	ERP005989
ERR525770	SAMEA2579987	ERP005989
ERR525739	SAMEA2579956	ERP005989
ERR525700	SAMEA2579917	ERP005989
ERR525758	SAMEA2579975	ERP005989
ERR525797	SAMEA2580014	ERP005989
ERR525793	SAMEA2580010	ERP005989
ERR525736	SAMEA2579953	ERP005989
ERR525726	SAMEA2579943	ERP005989
ERR525694	SAMEA2579911	ERP005989
ERR525695	SAMEA2579912	ERP005989
ERR525696	SAMEA2579913	ERP005989
ERR525689	SAMEA2579906	ERP005989
ERR525693	SAMEA2579910	ERP005989
ERR525690	SAMEA2579907	ERP005989
ERR525688	SAMEA2579905	ERP005989
ERR525691	SAMEA2579908	ERP005989
ERR525698	SAMEA2579915	ERP005989
ERR525977	SAMEA2580194	ERP005989
ERR525963	SAMEA2580180	ERP005989
ERR525940	SAMEA2580157	ERP005989
ERR525968	SAMEA2580185	ERP005989
ERR525966	SAMEA2580183	ERP005989
ERR525948	SAMEA2580165	ERP005989
ERR525920	SAMEA2580137	ERP005989
ERR525936	SAMEA2580153	ERP005989
ERR525961	SAMEA2580178	ERP005989
ERR525917	SAMEA2580134	ERP005989
ERR525980	SAMEA2580197	ERP005989
ERR525976	SAMEA2580193	ERP005989
ERR525942	SAMEA2580159	ERP005989
ERR525934	SAMEA2580151	ERP005989
ERR525965	SAMEA2580182	ERP005989
ERR525950	SAMEA2580167	ERP005989
ERR525933	SAMEA2580150	ERP005989
ERR525983	SAMEA2580200	ERP005989
ERR525938	SAMEA2580155	ERP005989
ERR525908	SAMEA2580125	ERP005989
ERR525922	SAMEA2580139	ERP005989
ERR525982	SAMEA2580199	ERP005989
ERR525941	SAMEA2580158	ERP005989
ERR525918	SAMEA2580135	ERP005989
ERR525972	SAMEA2580189	ERP005989
ERR525951	SAMEA2580168	ERP005989
ERR525921	SAMEA2580138	ERP005989
ERR525960	SAMEA2580177	ERP005989
ERR525932	SAMEA2580149	ERP005989
ERR525914	SAMEA2580131	ERP005989
ERR525910	SAMEA2580127	ERP005989
ERR525996	SAMEA2580213	ERP005989
ERR525900	SAMEA2580117	ERP005989
ERR525949	SAMEA2580166	ERP005989
ERR525990	SAMEA2580207	ERP005989
ERR525916	SAMEA2580133	ERP005989
ERR525974	SAMEA2580191	ERP005989
ERR525984	SAMEA2580201	ERP005989
ERR525905	SAMEA2580122	ERP005989
ERR525993	SAMEA2580210	ERP005989
ERR525952	SAMEA2580169	ERP005989
ERR525945	SAMEA2580162	ERP005989
ERR525904	SAMEA2580121	ERP005989
ERR525989	SAMEA2580206	ERP005989
ERR525969	SAMEA2580186	ERP005989
ERR525994	SAMEA2580211	ERP005989
ERR525947	SAMEA2580164	ERP005989
ERR525964	SAMEA2580181	ERP005989
ERR525913	SAMEA2580130	ERP005989
ERR525925	SAMEA2580142	ERP005989
ERR525958	SAMEA2580175	ERP005989
ERR525957	SAMEA2580174	ERP005989
ERR525986	SAMEA2580203	ERP005989
ERR525954	SAMEA2580171	ERP005989
ERR525956	SAMEA2580173	ERP005989
ERR525970	SAMEA2580187	ERP005989
ERR525973	SAMEA2580190	ERP005989
ERR525930	SAMEA2580147	ERP005989
ERR525946	SAMEA2580163	ERP005989
ERR525997	SAMEA2580214	ERP005989
ERR525978	SAMEA2580195	ERP005989
ERR525902	SAMEA2580119	ERP005989
ERR525981	SAMEA2580198	ERP005989
ERR525944	SAMEA2580161	ERP005989
ERR525906	SAMEA2580123	ERP005989
ERR525962	SAMEA2580179	ERP005989
ERR525926	SAMEA2580143	ERP005989
ERR525998	SAMEA2580215	ERP005989
ERR525988	SAMEA2580205	ERP005989
ERR525985	SAMEA2580202	ERP005989
ERR525929	SAMEA2580146	ERP005989
ERR525927	SAMEA2580144	ERP005989
ERR525924	SAMEA2580141	ERP005989
ERR525937	SAMEA2580154	ERP005989
ERR525909	SAMEA2580126	ERP005989
SRR1761668	SAMN03283241	SRP052307
SRR1761669	SAMN03283242	SRP052307
SRR1761674	SAMN03283247	SRP052307
SRR1761666	SAMN03283239	SRP052307
SRR1761676	SAMN03283249	SRP052307
SRR1761667	SAMN03283240	SRP052307
SRR1761701	SAMN03283274	SRP052307
SRR1761664	SAMN03283237	SRP052307
SRR1461904	SAMN02676117	SRP040146
SRR1461967	SAMN02676187	SRP040146
SRR1461816	SAMN02676124	SRP040146
SRR1461869	SAMN02676149	SRP040146
SRR1461854	SAMN02676133	SRP040146
SRR1461881	SAMN02676161	SRP040146
SRR1461992	SAMN02676144	SRP040146
SRR1461991	SAMN02676136	SRP040146
SRR1461779	SAMN02676177	SRP040146
SRR1461944	SAMN02676123	SRP040146
SRR1461806	SAMN02676159	SRP040146
SRR1461987	SAMN02676123	SRP040146
SRR1461774	SAMN02676130	SRP040146
SRR1461996	SAMN02676179	SRP040146
SRR1461928	SAMN02676164	SRP040146
SRR1461899	SAMN02676152	SRP040146
SRR1461912	SAMN02676146	SRP040146
SRR1461962	SAMN02676176	SRP040146
SRR1461911	SAMN02676182	SRP040146
SRR1461852	SAMN02676145	SRP040146
SRR1461896	SAMN02676148	SRP040146
SRR1461829	SAMN02676138	SRP040146
SRR1461772	SAMN02676158	SRP040146
SRR1461863	SAMN02676161	SRP040146
SRR1461800	SAMN02676120	SRP040146
SRR1461823	SAMN02676139	SRP040146
SRR1461839	SAMN02676179	SRP040146
SRR1461913	SAMN02676172	SRP040146
SRR1461886	SAMN02676198	SRP040146
SRR1461876	SAMN02676181	SRP040146
SRR1461951	SAMN02676169	SRP040146
SRR1461870	SAMN02676155	SRP040146
SRR1461972	SAMN02676169	SRP040146
SRR1461865	SAMN02676144	SRP040146
SRR1461845	SAMN02676154	SRP040146
SRR1461953	SAMN02676192	SRP040146
SRR1461895	SAMN02676142	SRP040146
SRR1461848	SAMN02676162	SRP040146
SRR1461866	SAMN02676200	SRP040146
SRR1461835	SAMN02676181	SRP040146
SRR1461861	SAMN02676195	SRP040146
SRR1461789	SAMN02676154	SRP040146
SRR1461773	SAMN02676177	SRP040146
SRR1461966	SAMN02676136	SRP040146
SRR1461917	SAMN02676172	SRP040146
SRR1461846	SAMN02676150	SRP040146
SRR1461927	SAMN02676146	SRP040146
SRR1461805	SAMN02676129	SRP040146
SRR1461860	SAMN02676141	SRP040146
SRR1461841	SAMN02676161	SRP040146
SRR1461978	SAMN02676183	SRP040146
[truncated: 2,882 more rows]
