# Supplementary material for: Microbial abundance, activity and population genomic profiling with mOTUs2
Source: Nat Commun. 2019 Mar 4;10:1014. doi: 10.1038/s41467-019-08844-4 (PMC6399450; doi:10.1038/s41467-019-08844-4)
Supplement: Supplementary file 5 — Supplementary Data 3 [file 41467_2019_8844_MOESM5_ESM.xlsx]

## Sheet: Supplementary Data 3
sample	profiler	TP	FP	FN	MAE	Shannon index fold change	Precision	Recall
1	motus2	88	9	12	0.0715967362797612	1.00512686479321	0.90721649	0.88
	metaphlan2	39	10	61	1.4426782731	0.819190329510265	0.79591837	0.39
	braken	24	95	76	1.73206145989395	0.754078890999829	0.20168067	0.24
	motus1	41	163	59	1.36152283734368	1.05222775299754	0.20098039	0.41
2	motus2	99	16	1	0.078629431515645	0.99445154978386	0.86086957	0.99
	metaphlan2	40	15	60	1.297562523	0.775323076593937	0.72727273	0.40
	braken	25	82	75	1.50758851133479	0.793079477060722	0.23364486	0.25
	motus1	40	184	60	1.3551981093976	1.02567217714568	0.17857143	0.40
3	motus2	97	8	3	0.131317090596912	1.01505161923521	0.92380952	0.97
	metaphlan2	39	10	61	0.8265648525	0.787652671544193	0.79591837	0.39
	braken	20	86	80	1.27492962295239	0.785939935910207	0.18867925	0.20
	motus1	36	164	64	0.814634728055374	0.975339886424133	0.18000000	0.36
4	motus2	98	15	2	0.24332628598531	0.990505244380126	0.86725664	0.98
	metaphlan2	37	12	63	1.642423251	0.807103852923243	0.75510204	0.37
	braken	29	78	71	1.62335434160139	0.928151029745015	0.27102804	0.29
	motus1	43	292	57	1.62564995726092	1.28007323615894	0.12835821	0.43
5	motus2	73	11	27	0.196843334835007	0.934038873195062	0.86904762	0.73
	metaphlan2	31	4	69	0.97499872945	0.722613692825545	0.88571429	0.31
	braken	20	71	80	1.46637262037033	0.316593030433926	0.21978022	0.20
	motus1	34	131	66	1.09429353192021	0.720515625628378	0.20606061	0.34
6	motus2	82	12	18	0.0605719165210498	0.9861424330506	0.87234043	0.82
	metaphlan2	39	8	61	1.4498949613	0.712462879525309	0.82978723	0.39
	braken	25	82	75	1.66965790711664	0.585820203242434	0.23364486	0.25
	motus1	43	128	57	1.20428860931602	0.907897710719681	0.25146199	0.43
7	motus2	93	12	7	0.153553806803272	0.968029036941483	0.88571429	0.93
	metaphlan2	34	12	66	1.4669911574	0.764280970514946	0.73913043	0.34
	braken	20	113	80	1.58291009859303	0.794214347895064	0.15037594	0.20
	motus1	35	370	65	1.47088554249976	1.15746198442168	0.08641975	0.35
8	motus2	98	7	2	0.0848079756173787	0.973899462946061	0.93333333	0.98
	metaphlan2	36	6	64	1.3872687875	0.656273489149555	0.85714286	0.36
	braken	16	98	84	1.80063102966332	0.619826453131639	0.14035088	0.16
	motus1	39	248	61	1.62215386179744	1.02120397346275	0.13588850	0.39
9	motus2	96	25	4	0.140989113339148	0.992238921044297	0.79338843	0.96
	metaphlan2	36	13	64	1.4188340309	0.717824364098508	0.73469388	0.36
	braken	21	85	79	1.50568310629182	0.835971311365368	0.19811321	0.21
	motus1	39	206	61	1.38554851279213	1.11615319956889	0.15918367	0.39
10	motus2	97	9	3	0.0851555263284681	0.975539468287161	0.91509434	0.97
	metaphlan2	37	4	63	1.4852453562	0.829330044333124	0.90243902	0.37
	braken	23	86	77	1.5883934813577	0.797086507433829	0.21100917	0.23
	motus1	37	256	63	1.47216999706542	1.08871392901948	0.12627986	0.37
