# Supplementary material for: Microbial abundance, activity and population genomic profiling with mOTUs2
Source: Nat Commun. 2019 Mar 4;10:1014. doi: 10.1038/s41467-019-08844-4 (PMC6399450; doi:10.1038/s41467-019-08844-4)
Supplement: Supplementary file 6 — Supplementary Data 4 [file 41467_2019_8844_MOESM6_ESM.xlsx]

## Sheet: Supplementary Data 4
Profiler	Sample	Rank	Precision	Recall	MAE
mOTUs2_default	low	phylum	1	0.666666666666667	0.454545413233791
mOTUs2_default	low	class	1	0.583333333333333	0.770346614119209
mOTUs2_default	low	order	1	0.571428571428571	0.770347400895996
mOTUs2_default	low	family	1	0.4375	0.825820516015537
mOTUs2_default	low	genus	0.545454545454545	0.272727272727273	0.879025806409214
mOTUs2_default	low	species	0.214285714285714	0.142857142857143	0.957768688070133
mOTUs2_precision	low	phylum	1	0.5	0.459589125050191
mOTUs2_precision	low	class	1	0.416666666666667	0.786776
mOTUs2_precision	low	order	1	0.428571428571429	0.786776786776787
mOTUs2_precision	low	family	1	0.3125	0.851755870067368
mOTUs2_precision	low	genus	0.833333333333333	0.227272727272727	0.887179116302157
mOTUs2_precision	low	species	1	0.142857142857143	0.957768688070133
mOTUs2_highest recall	low	phylum	1	0.666666666666667	0.428148210879347
mOTUs2_highest recall	low	class	1	0.75	0.575954178649247
mOTUs2_highest recall	low	order	0.392857142857143	0.785714285714286	0.574824114480476
mOTUs2_highest recall	low	family	0.226415094339623	0.75	0.688241838481325
mOTUs2_highest recall	low	genus	0.075	0.545454545454545	0.858978440168391
mOTUs2_highest recall	low	species	0.00946969696969697	0.238095238095238	0.906005863562206
mOTUs2_high_recall	low	phylum	1	0.666666666666667	0.39897596049669
mOTUs2_high_recall	low	class	1	0.583333333333333	0.642539880400538
mOTUs2_high_recall	low	order	0.75	0.642857142857143	0.654965832793336
mOTUs2_high_recall	low	family	0.375	0.5625	0.747515004124886
mOTUs2_high_recall	low	genus	0.145161290322581	0.409090909090909	0.866240650327799
mOTUs2_high_recall	low	species	0.0365853658536585	0.142857142857143	0.957768688070133
mOTUs2_recall	low	phylum	1	0.666666666666667	0.449835672522373
mOTUs2_recall	low	class	1	0.583333333333333	0.760279735782175
mOTUs2_recall	low	order	1	0.571428571428571	0.760663816788891
mOTUs2_recall	low	family	1	0.4375	0.81086079447516
mOTUs2_recall	low	genus	0.466666666666667	0.318181818181818	0.88095321066846
mOTUs2_recall	low	species	0.142857142857143	0.142857142857143	0.957768688070133
mOTUs2_default	medium	phylum	1	0.833333333333333	0.253487196631818
mOTUs2_default	medium	class	1	0.666666666666667	0.286366984548295
mOTUs2_default	medium	order	1	0.603448275862069	0.358916680309197
mOTUs2_default	medium	family	1	0.556603773584906	0.560357960191532
mOTUs2_default	medium	genus	0.820348837209302	0.47887323943662	0.666607359323493
mOTUs2_default	medium	species	0.50251572327044	0.35	0.68521777233033
mOTUs2_precision	medium	phylum	1	0.833333333333333	0.27204284367149
mOTUs2_precision	medium	class	1	0.666666666666667	0.302507823231337
mOTUs2_precision	medium	order	1	0.586206896551724	0.380651297398253
mOTUs2_precision	medium	family	1	0.462264150943396	0.584563137495549
mOTUs2_precision	medium	genus	0.858748778103617	0.387323943661972	0.692329100532985
mOTUs2_precision	medium	species	0.67741935483871	0.3	0.69143419025096
mOTUs2_highest recall	medium	phylum	0.833333333333333	0.833333333333333	0.137191452941506
mOTUs2_highest recall	medium	class	0.89010989010989	0.8	0.177450463545779
mOTUs2_highest recall	medium	order	0.588316722037652	0.862068965517241	0.323274829818143
mOTUs2_highest recall	medium	family	0.505620815965644	0.849056603773585	0.467107706165429
mOTUs2_highest recall	medium	genus	0.182153242713194	0.697183098591549	0.577450814156931
mOTUs2_highest recall	medium	species	0.0255674430137831	0.392857142857143	0.641945323164366
mOTUs2_high_recall	medium	phylum	1	0.833333333333333	0.205137597455327
mOTUs2_high_recall	medium	class	1	0.8	0.239815284008184
mOTUs2_high_recall	medium	order	0.758333333333333	0.758620689655172	0.333471388032157
mOTUs2_high_recall	medium	family	0.640762463343108	0.773584905660377	0.517874435126492
mOTUs2_high_recall	medium	genus	0.325314748201439	0.647887323943662	0.652472710179513
mOTUs2_high_recall	medium	species	0.111364010875834	0.35	0.686073745920668
mOTUs2_recall	medium	phylum	1	0.833333333333333	0.24870262433955
mOTUs2_recall	medium	class	1	0.666666666666667	0.284501317854064
mOTUs2_recall	medium	order	0.926767676767677	0.637931034482759	0.355594392100525
mOTUs2_recall	medium	family	0.891812865497076	0.622641509433962	0.557374245727479
mOTUs2_recall	medium	genus	0.638983050847458	0.535211267605634	0.666226322905519
mOTUs2_recall	medium	species	0.310096153846154	0.35	0.684694706368027
mOTUs2_default	high	phylum	1	0.416666666666667	0.152309633288266
mOTUs2_default	high	class	0.917948717948718	0.533333333333333	0.243515609439088
mOTUs2_default	high	order	0.918	0.56	0.328160314526229
mOTUs2_default	high	family	0.957616404563676	0.513636363636364	0.465520851704088
mOTUs2_default	high	genus	0.832829987868924	0.348453608247423	0.613750087629756
mOTUs2_default	high	species	0.11265770609319	0.0697095435684647	0.90321635384029
mOTUs2_precision	high	phylum	1	0.416666666666667	0.16227603753074
mOTUs2_precision	high	class	0.916666666666667	0.523809523809524	0.265119023364058
mOTUs2_precision	high	order	0.93866930171278	0.53	0.361644746210576
mOTUs2_precision	high	family	0.964217273954116	0.427272727272727	0.519009365386068
mOTUs2_precision	high	genus	0.926381101376721	0.232989690721649	0.666243541209857
mOTUs2_precision	high	species	0.268769908566404	0.0663900414937759	0.903381468481659
mOTUs2_highest recall	high	phylum	0.671111111111111	0.483333333333333	0.119117747977374
mOTUs2_highest recall	high	class	0.796052631578947	0.695238095238095	0.158602948226279
mOTUs2_highest recall	high	order	0.566411331505671	0.75	0.206283318495372
mOTUs2_highest recall	high	family	0.581611943448778	0.763636363636364	0.367926549695111
mOTUs2_highest recall	high	genus	0.289826528609595	0.594845360824742	0.553433947692277
mOTUs2_highest recall	high	species	0.0106121811895119	0.0829875518672199	0.86622076204503
mOTUs2_high_recall	high	phylum	1	0.416666666666667	0.121061509702355
mOTUs2_high_recall	high	class	0.92952380952381	0.628571428571429	0.15845996794902
mOTUs2_high_recall	high	order	0.773477633477634	0.68	0.232461249600286
mOTUs2_high_recall	high	family	0.726598808937466	0.675	0.386936450286968
mOTUs2_high_recall	high	genus	0.397094887620489	0.514432989690722	0.557673578993377
mOTUs2_high_recall	high	species	0.0287456356561689	0.0746887966804979	0.907099791090912
mOTUs2_recall	high	phylum	1	0.416666666666667	0.135160337483472
mOTUs2_recall	high	class	0.925274725274725	0.59047619047619	0.214610667316741
mOTUs2_recall	high	order	0.885238095238095	0.615	0.291223087071492
mOTUs2_recall	high	family	0.902427533480165	0.565909090909091	0.429354105392787
mOTUs2_recall	high	genus	0.631116058754204	0.424742268041237	0.583737223638507
mOTUs2_recall	high	species	0.0642372894188867	0.0713692946058091	0.903283857713281
CLARK	low	phylum	0.0631578947368	1.0	0.72472959119
CLARK	low	class	0.0631578947368	1.0	1.1828582928
CLARK	low	order	0.0496183206107	0.928571428571	1.18560928243
CLARK	low	family	0.039156626506	0.8125	1.59950588586
CLARK	low	genus	0.00860585197935	0.454545454545	1.74804328031
CLARK	low	species	nan	0.0	nan
MetaPhlAn2.0	low	phylum	1.0	0.5	1.3548689826
MetaPhlAn2.0	low	class	1.0	0.5	1.4404052
MetaPhlAn2.0	low	order	1.0	0.5	1.44040677355
MetaPhlAn2.0	low	family	0.75	0.375	1.57036494013
MetaPhlAn2.0	low	genus	0.875	0.318181818182	1.64487614538
MetaPhlAn2.0	low	species	1.0	0.238095238095	1.75677485729
Taxy-Pro	low	phylum	0.206896551724	1.0	0.689159218113
Taxy-Pro	low	class	0.261904761905	0.916666666667	0.949826597187
Taxy-Pro	low	order	0.127659574468	0.857142857143	1.02186072747
Taxy-Pro	low	family	0.0710382513661	0.8125	1.33208748129
Taxy-Pro	low	genus	0.0220385674931	0.363636363636	1.79994123419
Taxy-Pro	low	species	0.0103092783505	0.238095238095	1.7870391875
Common_Kmers	low	phylum	0.8	0.666666666667	0.863102437271
Common_Kmers	low	class	0.875	0.583333333333	1.28547084352
Common_Kmers	low	order	0.8	0.571428571429	1.2964474179
Common_Kmers	low	family	0.380952380952	0.5	1.44208971128
Common_Kmers	low	genus	0.184210526316	0.318181818182	1.74035350831
Common_Kmers	low	species	0.0568181818182	0.238095238095	1.76874175448
MetaPhyler	low	phylum	0.272727272727	1.0	0.494654500557
MetaPhyler	low	class	0.229166666667	0.916666666667	0.716570268358
MetaPhyler	low	order	0.104347826087	0.857142857143	0.725028779601
MetaPhyler	low	family	0.0488721804511	0.8125	1.01104748751
MetaPhyler	low	genus	0.011583011583	0.272727272727	1.74373623042
MetaPhyler	low	species	0.00371747211896	0.190476190476	1.7587592116
mOTU1	low	phylum	1.0	0.833333333333	1.49063153632
mOTU1	low	class	0.9	0.75	1.57491060016
mOTU1	low	order	0.578947368421	0.785714285714	1.58286583158
mOTU1	low	family	0.185185185185	0.625	1.65974807365
mOTU1	low	genus	0.0485436893204	0.227272727273	1.77566218444
mOTU1	low	species	0.025641025641	0.190476190476	1.7587592116
DUDes	low	phylum	1.0	0.833333333333	1.2368957826
DUDes	low	class	0.916666666667	0.916666666667	1.44867278751
DUDes	low	order	0.590909090909	0.928571428571	1.44878370991
DUDes	low	family	0.209677419355	0.8125	1.60278160046
DUDes	low	genus	0.075	0.409090909091	1.73471367956
DUDes	low	species	0.0232558139535	0.238095238095	1.75677485729
Quickr	low	phylum	0.176470588235	1.0	0.452114896284
Quickr	low	class	0.272727272727	1.0	0.676564389882
Quickr	low	order	0.150537634409	1.0	0.920356141551
Quickr	low	family	0.070652173913	0.8125	1.42660661194
Quickr	low	genus	0.0267857142857	0.545454545455	1.54847240274
Quickr	low	species	0.0104575163399	0.380952380952	1.79766884167
FOCUS	low	phylum	0.5	1.0	0.454888331179
FOCUS	low	class	0.631578947368	1.0	0.864362934145
FOCUS	low	order	0.352941176471	0.857142857143	0.986792294731
FOCUS	low	family	0.160714285714	0.5625	1.35325364945
FOCUS	low	genus	0.0361445783133	0.136363636364	1.74925000547
FOCUS	low	species	0.00833333333333	0.047619047619	1.92134346079
TIPP	low	phylum	0.260869565217	1.0	0.786963401862
TIPP	low	class	0.229166666667	0.916666666667	0.941189375779
TIPP	low	order	0.125	0.857142857143	0.953156581933
TIPP	low	family	0.0646766169154	0.8125	1.09636770012
TIPP	low	genus	0.0176991150442	0.272727272727	1.76006010457
TIPP	low	species	0.00900900900901	0.190476190476	1.7587592116
CLARK	medium	phylum	0.0659340659341	1.0	0.177246336582
CLARK	medium	class	0.0824175824176	1.0	0.302483260086
CLARK	medium	order	0.111538461538	1.0	0.510153970572
CLARK	medium	family	0.150602409639	0.943396226415	0.982787975158
CLARK	medium	genus	0.0447504302926	0.732394366197	1.07982843955
CLARK	medium	species	nan	0.0	nan
MetaPhlAn2.0	medium	phylum	0.833333333333	0.833333333333	0.970570745933
MetaPhlAn2.0	medium	class	0.916666666667	0.733333333333	1.01896697078
MetaPhlAn2.0	medium	order	0.863636363636	0.655172413793	1.26605011342
MetaPhlAn2.0	medium	family	0.935483870968	0.547169811321	1.29631383755
MetaPhlAn2.0	medium	genus	0.810810810811	0.422535211268	1.32745307528
MetaPhlAn2.0	medium	species	0.666666666667	0.342857142857	1.36839407516
Taxy-Pro	medium	phylum	0.2	1.0	0.420376983748
Taxy-Pro	medium	class	0.340909090909	1.0	0.547613821017
Taxy-Pro	medium	order	0.298969072165	1.0	0.744221299216
Taxy-Pro	medium	family	0.232673267327	0.88679245283	1.20660312347
Taxy-Pro	medium	genus	0.0594479830149	0.394366197183	1.64201557802
Taxy-Pro	medium	species	nan	0.0	nan
Common_Kmers	medium	phylum	1.0	0.666666666667	0.528954624226
Common_Kmers	medium	class	1.0	0.6	0.654313938274
Common_Kmers	medium	order	1.0	0.586206896552	0.890514037399
Common_Kmers	medium	family	0.962962962963	0.490566037736	1.00255301557
Common_Kmers	medium	genus	0.65306122449	0.450704225352	1.11214784885
Common_Kmers	medium	species	0.221052631579	0.3	1.3005000698
MetaPhyler	medium	phylum	0.285714285714	1.0	0.366244368089
MetaPhyler	medium	class	0.30612244898	1.0	0.552220913836
MetaPhyler	medium	order	0.233870967742	1.0	0.579930190147
MetaPhyler	medium	family	0.184501845018	0.943396226415	0.819795002072
MetaPhyler	medium	genus	0.0679245283019	0.507042253521	1.45175200958
MetaPhyler	medium	species	0.0100090991811	0.157142857143	1.76717029853
mOTU1	medium	phylum	0.833333333333	0.833333333333	0.306557748451
mOTU1	medium	class	0.857142857143	0.8	0.581182675264
mOTU1	medium	order	0.685714285714	0.827586206897	0.736772423027
mOTU1	medium	family	0.47619047619	0.754716981132	1.26218408358
mOTU1	medium	genus	0.206451612903	0.450704225352	1.44260511852
mOTU1	medium	species	0.0542372881356	0.228571428571	1.43789972767
DUDes	medium	phylum	0.75	1.0	0.511220191868
DUDes	medium	class	0.882352941176	1.0	0.67484658141
DUDes	medium	order	0.74358974359	1.0	0.773494840402
DUDes	medium	family	0.525773195876	0.962264150943	1.11296296798
DUDes	medium	genus	0.193832599119	0.619718309859	1.27021218718
DUDes	medium	species	0.0353634577603	0.257142857143	1.30278996428
Quickr	medium	phylum	0.166666666667	1.0	0.538937028303
Quickr	medium	class	0.272727272727	1.0	0.616326027609
Quickr	medium	order	0.259615384615	0.931034482759	0.818464080006
Quickr	medium	family	0.231958762887	0.849056603774	1.17305146738
Quickr	medium	genus	0.0758620689655	0.464788732394	1.67658797108
Quickr	medium	species	0.0110344827586	0.114285714286	1.88266598021
FOCUS	medium	phylum	0.272727272727	1.0	0.2886440361
FOCUS	medium	class	0.5	0.933333333333	0.315450224581
FOCUS	medium	order	0.4	0.758620689655	0.477717618428
FOCUS	medium	family	0.36036036036	0.754716981132	0.891701371831
FOCUS	medium	genus	0.152173913043	0.394366197183	1.33829499603
FOCUS	medium	species	0.020979020979	0.0857142857143	1.73232789301
TIPP	medium	phylum	0.3	1.0	0.400391221527
TIPP	medium	class	0.358974358974	0.933333333333	0.566672222784
TIPP	medium	order	0.314606741573	0.965517241379	0.606905163692
TIPP	medium	family	0.251336898396	0.88679245283	0.86871062742
TIPP	medium	genus	0.0951008645533	0.464788732394	1.41074776733
TIPP	medium	species	0.0209523809524	0.157142857143	1.72875856598
CLARK	high	phylum	0.129032258065	1.0	0.219437466591
CLARK	high	class	0.107142857143	1.0	0.358359383288
CLARK	high	order	0.148698884758	1.0	0.458806925572
CLARK	high	family	0.256024096386	0.965909090909	0.814992995532
CLARK	high	genus	0.115120274914	0.690721649485	1.06918579052
CLARK	high	species	nan	0.0	nan
MetaPhlAn2.0	high	phylum	1.0	0.5	0.516545968966
MetaPhlAn2.0	high	class	0.875	0.666666666667	0.815724146533
MetaPhlAn2.0	high	order	0.777777777778	0.7	1.12776373322
MetaPhlAn2.0	high	family	0.896551724138	0.590909090909	1.23699572131
MetaPhlAn2.0	high	genus	0.7625	0.314432989691	1.47058792313
MetaPhlAn2.0	high	species	0.0943396226415	0.0207468879668	1.82543377028
Taxy-Pro	high	phylum	0.428571428571	1.0	0.111254747034
Taxy-Pro	high	class	0.477272727273	1.0	0.178007728028
Taxy-Pro	high	order	0.40404040404	1.0	0.359955149049
Taxy-Pro	high	family	0.393034825871	0.897727272727	0.701355535575
Taxy-Pro	high	genus	0.174392935982	0.407216494845	1.28571921334
Taxy-Pro	high	species	0.00468018720749	0.0124481327801	1.98170706059
Common_Kmers	high	phylum	1.0	0.416666666667	0.277488737445
Common_Kmers	high	class	1.0	0.52380952381	0.345823516202
Common_Kmers	high	order	1.0	0.575	0.562483403259
Common_Kmers	high	family	0.976744186047	0.477272727273	0.917097532161
Common_Kmers	high	genus	0.794117647059	0.278350515464	1.18947024601
Common_Kmers	high	species	0.0814479638009	0.0746887966805	1.7914196803
MetaPhyler	high	phylum	0.478260869565	0.916666666667	0.0983765921028
MetaPhyler	high	class	0.384615384615	0.952380952381	0.195297751525
MetaPhyler	high	order	0.319672131148	0.975	0.238671785901
MetaPhyler	high	family	0.289752650177	0.931818181818	0.446020466965
MetaPhyler	high	genus	0.152877697842	0.438144329897	1.09767853647
MetaPhyler	high	species	0.00325467860049	0.0165975103734	1.94144828261
mOTU1	high	phylum	0.8	0.666666666667	0.356650957948
mOTU1	high	class	0.842105263158	0.761904761905	0.553897252839
mOTU1	high	order	0.681818181818	0.75	0.728639288167
mOTU1	high	family	0.575471698113	0.693181818182	0.995305219336
mOTU1	high	genus	0.316037735849	0.345360824742	1.36559649042
mOTU1	high	species	0.00477326968974	0.00829875518672	1.94813190437
DUDes	high	phylum	0.785714285714	0.916666666667	0.284190512481
DUDes	high	class	0.869565217391	0.952380952381	0.495647447744
DUDes	high	order	0.78	0.975	0.643167349641
DUDes	high	family	0.63358778626	0.943181818182	0.880305736841
DUDes	high	genus	0.295128939828	0.530927835052	1.25302086078
DUDes	high	species	0.00308959835221	0.0124481327801	1.95285775177
Quickr	high	phylum	0.333333333333	1.0	0.413687150793
Quickr	high	class	0.396226415094	1.0	0.39774421848
Quickr	high	order	0.380952380952	1.0	0.616239449852
Quickr	high	family	0.378504672897	0.920454545455	0.937990900314
Quickr	high	genus	0.193495934959	0.613402061856	1.47601457875
Quickr	high	species	0.0316742081448	0.145228215768	1.94275554084
FOCUS	high	phylum	0.434782608696	0.833333333333	0.198749397214
FOCUS	high	class	0.575757575758	0.904761904762	0.265197477794
FOCUS	high	order	0.548387096774	0.85	0.412997014996
FOCUS	high	family	0.548672566372	0.704545454545	0.715251764842
FOCUS	high	genus	0.257575757576	0.262886597938	1.30094675398
FOCUS	high	species	0.00371747211896	0.00414937759336	1.99319656598
TIPP	high	phylum	0.521739130435	1.0	0.225964264532
TIPP	high	class	0.45652173913	1.0	0.341433171871
TIPP	high	order	0.408163265306	1.0	0.376418526797
TIPP	high	family	0.395238095238	0.943181818182	0.526526731729
TIPP	high	genus	0.19906323185	0.438144329897	1.18160579036
TIPP	high	species	0.00550206327373	0.0165975103734	1.93167981245
