# Supplementary material for: Microbial abundance, activity and population genomic profiling with mOTUs2
Source: Nat Commun. 2019 Mar 4;10:1014. doi: 10.1038/s41467-019-08844-4 (PMC6399450; doi:10.1038/s41467-019-08844-4)
Supplement: Supplementary file 9 — Source Data [file 41467_2019_8844_MOESM9_ESM.xlsx]

## Sheet: Figure 1B
Figure 1 b	Observed richness of ref-mOTUs and meta-mOTUs per biome, across 2,481 samples
	Species profiled
Biome	ref-mOTUs	meta-mOTUs
Human Gut	72.21516	93.34104
Human Vagina	13.90909	2.80303
Human Skin	39.02564	10.06410
Human Oral Cavity	117.45710	38.58190
Global Oceans	30.05036	158.18705

## Sheet: Figure 1C
Figure 1 c	Mean cumulative relative abundance of ref-mOTUs and meta-mOTUs per biome, across 2,481 samples
	Relative abundance
Biome	ref-mOTUs	meta-mOTUs
Human Gut	0.61989829	0.35840514
Human Vagina	0.93827615	0.02336875
Human Skin	0.82738734	0.13759851
Human Oral Cavity	0.69582128	0.15633240
Global Oceans	0.13306705	0.44317273

## Sheet: Figure 2A
	profiled	ground thruth
Staphylococcus aureus [ref_mOTU_v2_0067]	-2.20176028500245	-2.22844574281512
Megasphaera elsdenii [ref_mOTU_v2_0252]	-3.56386844954344	-3.64532600127584
unknown Dehalococcoidales [meta_mOTU_v2_7373]	-1.78278203226127	-1.82018840784272
unknown Firmicutes [meta_mOTU_v2_7746]	-4	-3.64532600127584
unknown Clostridiales [meta_mOTU_v2_7546]	-3.17901969521259	-3.13580193733317
unknown Coprococcus [meta_mOTU_v2_5379]	-3.6387721926766	-3.64532600127584
Phascolarctobacterium sp. [ref_mOTU_v2_2806]	-3.6387721926766	-3.64532600127584
Prevotella sp. CAG:1092 [meta_mOTU_v2_5903]	-2.07780324801517	-1.98590573257925
ERR525765_bin.7.fa	-4	-3.64532600127584
Raoultella ornithinolytica/planticola [ref_mOTU_v2_0074]	-3.6387721926766	-3.64532600127584
unknown Clostridiales [meta_mOTU_v2_6602]	-4	-3.64532600127584
Ureaplasma parvum [ref_mOTU_v2_1322]	-3.44433652701861	-3.45273124085638
Anaeroglobus geminatus [ref_mOTU_v2_5013]	-4	-3.64532600127584
Streptococcus salivarius [ref_mOTU_v2_0656]	-3.56386844954344	-3.45273124085638
Bacteroidales sp. [ref_mOTU_v2_1074]	-3.15154509837053	-3.13580193733317
Staphylococcus epidermidis [ref_mOTU_v2_0007]	-2.52956341715649	-2.56032239225622
Enterobacter cloacae [ref_mOTU_v2_0266]	-3.01551667366902	-2.95453767807932
unknown Clostridiales [meta_mOTU_v2_6407]	-2.68000434836938	-2.72859446282626
unknown Clostridium [meta_mOTU_v2_5331]	-3.50000302072329	-3.45273124085638
SRR1196465_bin.7.fa	-4	-3.64532600127584
unknown Clostridiales [meta_mOTU_v2_7130]	-1.89970398950844	-1.96013680272405
unknown Clostridiales [meta_mOTU_v2_7735]	-1.16121721982322	-1.17451026502235
Akkermansia muciniphila [ref_mOTU_v2_1301]	-2.14313832993929	-2.17604902597087
unknown Ruminococcaceae [meta_mOTU_v2_5330]	-4	-3.64532600127584
Staphylococcus hominis [ref_mOTU_v2_0727]	-3.35070321050595	-3.31977003568961
unknown Acetobacter [meta_mOTU_v2_6063]	-3.27372024447656	-3.31977003568961
unknown Dehalococcoidales [meta_mOTU_v2_5481]	-3.03543060211666	-3.06663061531596
Lactobacillus vaginalis [ref_mOTU_v2_3392]	-3.23980660223849	-3.13580193733317
cand. Alistipes marseilloanorexicus [ref_mOTU_v2_2553]	-3.6387721926766	-3.64532600127584
SRR1196450_bin.1.fa	-4	-3.06663061531596
unknown Clostridiales [meta_mOTU_v2_7356]	-2.42798976794588	-2.43934668376659
Alistipes finegoldii [ref_mOTU_v2_1481]	-2.20777919166937	-2.24741698424312
Lactobacillus gasseri [ref_mOTU_v2_0725]	-1.96212436607435	-1.97541397589708
unknown Clostridiales [meta_mOTU_v2_7717]	-0.822694375703638	-0.800390072201587
unknown Clostridiales [meta_mOTU_v2_6261]	-2.26261697366925	-2.25722270151676
unknown Butyricicoccus [meta_mOTU_v2_5800]	-2.75862430604472	-2.70018385844768
Acidaminococcus intestini [ref_mOTU_v2_0391]	-2.73759530107266	-2.70018385844768
unknown Clostridiales [meta_mOTU_v2_7093]	-3.44433652701861	-3.45273124085638
Bacteroides rodentium/uniformis [ref_mOTU_v2_0899]	-3.03543060211666	-3.06663061531596
Clostridium butyricum [ref_mOTU_v2_0978]	-1.75627307008944	-1.77872710692803
Coprococcus catus [ref_mOTU_v2_4874]	-3.44433652701861	-3.45273124085638
SRR1196495_bin.8.fa	-4	-2.56032239225622
SRR2155376_bin.6.fa	-4	-3.21811679648038
unknown Clostridiales [meta_mOTU_v2_6088]	-1.13200441383904	-1.17451026502235
Streptococcus thermophilus [ref_mOTU_v2_0219]	-3.6387721926766	-3.64532600127584
Actinomyces urogenitalis [ref_mOTU_v2_0989]	-1.03930481219976	-1.0162094818529
Ruminococcus gnavus [ref_mOTU_v2_0280]	-3.56386844954344	-3.64532600127584
unknown Clostridiales [meta_mOTU_v2_7058]	-3.01551667366902	-3.00697771487888
unknown Sutterella [meta_mOTU_v2_7723]	-4	-3.64532600127584
Sutterella wadsworthensis [ref_mOTU_v2_0767]	-3.44433652701861	-3.45273124085638
unknown Clostridiales [meta_mOTU_v2_6787]	-3.17901969521259	-3.13580193733317
Bacteroides eggerthii [ref_mOTU_v2_1410]	-3.15154509837053	-3.21811679648038
Propionibacterium avidum [ref_mOTU_v2_0703]	-3.50000302072329	-3.45273124085638
Clostridium paraputrificum [ref_mOTU_v2_2890]	-3.17901969521259	-3.13580193733317
Paraprevotella xylaniphila [ref_mOTU_v2_4943]	-2.72745071144846	-2.72859446282626
Eubacterium sp. [ref_mOTU_v2_1395]	-3.03543060211666	-3.00697771487888
Roseburia sp. CAG:303 [meta_mOTU_v2_6722]	-2.22952759638251	-2.22844574281512
Phascolarctobacterium sp. [ref_mOTU_v2_2805]	-1.66743367262622	-1.72896515806243
Streptococcus agalactiae [ref_mOTU_v2_0366]	-2.06671309025366	-2.08709545227146
Bilophila wadsworthia [ref_mOTU_v2_1149]	-1.39125290514386	-1.39921464899538
unknown Prevotellaceae [meta_mOTU_v2_7319]	-1.81713503180851	-1.76574195325415
Bifidobacterium dentium [ref_mOTU_v2_0631]	-3.39500133853667	-3.31977003568961
Enterobacteriaceae sp. [ref_mOTU_v2_0036]	-1.39450150021305	-1.46437914754825
Clostridium sp. CAG:798 [meta_mOTU_v2_6742]	-3.23980660223849	-3.21811679648038
unknown Roseburia [meta_mOTU_v2_5354]	-3.6387721926766	-3.64532600127584
unknown Clostridium [meta_mOTU_v2_6792]	-4	-3.64532600127584
unknown Clostridiales [meta_mOTU_v2_7531]	-4	-3.64532600127584
Eubacterium sp. CAG:38 [meta_mOTU_v2_7668]	-3.56386844954344	-3.64532600127584
Anaerostipes hadrus [ref_mOTU_v2_1309]	-3.6387721926766	-3.64532600127584
Parabacteroides merdae [ref_mOTU_v2_1378]	-3.27372024447656	-3.31977003568961
Bifidobacterium animalis [ref_mOTU_v2_0183]	-3.56386844954344	-3.64532600127584
Holdemanella biformis [meta_mOTU_v2_7329]	-3.05630172045053	-3.06663061531596
Dialister invisus [ref_mOTU_v2_4598]	-2.69836567312856	-2.72859446282626
Staphylococcus sp. CAG:324 [meta_mOTU_v2_6946]	-1.63871300892145	-1.66869878461031
Blautia obeum [ref_mOTU_v2_4202]	-1.94030541247074	-1.98590573257925
unknown Clostridiales [meta_mOTU_v2_5978]	-3.15154509837053	-3.21811679648038
Clostridium sp. CAG:217 [meta_mOTU_v2_7451]	-3.17901969521259	-3.13580193733317
unknown Oscillibacter [meta_mOTU_v2_5944]	-2.91208627528082	-2.90775295233911
Eggerthella lenta [ref_mOTU_v2_0642]	-3.56386844954344	-3.64532600127584
unknown Clostridiales [meta_mOTU_v2_5466]	-3.05630172045053	-3.00697771487888
unknown Akkermansia [meta_mOTU_v2_6276]	-3.56386844954344	-3.64532600127584
unknown Clostridiales [meta_mOTU_v2_6475]	-2.12774642929217	-2.14432986087679
Tyzzerella nexilis [ref_mOTU_v2_4366]	-3.01551667366902	-3.06663061531596
unknown Ruminococcus [meta_mOTU_v2_7275]	-2.67110682084904	-2.67351824473064
Clostridium sp. CAG:465 [meta_mOTU_v2_6001]	-3.01551667366902	-3.06663061531596
unknown Clostridiales [meta_mOTU_v2_7180]	-2.7922097761695	-2.86552160551239
Dialister invisus [meta_mOTU_v2_7623]	-3.50000302072329	-3.45273124085638
Prevotella sp. CAG:279 [meta_mOTU_v2_5405]	-0.824195259947165	-0.800390072201587
unknown Pasteurellaceae [meta_mOTU_v2_6865]	-3.56386844954344	-3.45273124085638
unknown Clostridiales [meta_mOTU_v2_5961]	-3.6387721926766	-3.64532600127584
unknown Sutterella [meta_mOTU_v2_5982]	-2.86834660446238	-2.86552160551239
unknown Azospirillum [meta_mOTU_v2_7737]	-1.02454943065608	-1.0162094818529
Lactobacillus acidophilus/amylovorus [ref_mOTU_v2_1171]	-3.35070321050595	-3.31977003568961
unknown Clostridium [meta_mOTU_v2_5983]	-3.50000302072329	-3.64532600127584
Klebsiella sp. [ref_mOTU_v2_0160]	-1.56107562874414	-1.57682698876178
Clostridium sp. CAG:1024 [meta_mOTU_v2_6786]	-1.50353785844395	-1.46437914754825
Clostridium sp. AT4 [meta_mOTU_v2_7263]	-2.7922097761695	-2.86552160551239
Anaerococcus obesiensis/vaginalis [ref_mOTU_v2_0429]	-2.9964759744797	-2.72859446282626
unknown Clostridiales [meta_mOTU_v2_7800]	-3.44433652701861	-3.64532600127584
Anaerostipes caccae [ref_mOTU_v2_1381]	-3.6387721926766	-3.64532600127584
Haemophilus parainfluenzae [ref_mOTU_v2_0358]	-3.50000302072329	-4
Eubacterium siraeum [ref_mOTU_v2_1387]	-3.6387721926766	-4
unknown Clostridiales [meta_mOTU_v2_5513]	-3.39500133853667	-4
unknown Clostridiales [meta_mOTU_v2_5577]	-3.6387721926766	-4
unknown Clostridiales [meta_mOTU_v2_5669]	-3.15154509837053	-4
unknown Clostridiales [meta_mOTU_v2_6249]	-3.23980660223849	-4
unknown Clostridiales [meta_mOTU_v2_6272]	-3.39500133853667	-4
Phascolarctobacterium sp. CAG:207 [meta_mOTU_v2_7137]	-3.56386844954344	-4
unknown Clostridiales [meta_mOTU_v2_7355]	-3.12570568286198	-4

## Sheet: Figure 2B
	profiled	ground thruth
Cluster1305	-1.81979347158602	-2.22866626971263
Cluster1267	-3.26394300415695	-3.65112197396872
ERR525852_bin.20.fa	-4	-1.82027453438986
SRR1196500_bin.2.fa	-4	-3.65112197396872
SRR2155335_bin.6.fa	-4	-3.13758677868135
ERR1190546_bin.8.fa	-4	-3.65112197396872
ERR1190668_bin.41.fa	-4	-3.65112197396872
ERR505096_bin.2.fa	-4	-1.98603187883668
Cluster1396	-3.02327066252257	-3.65112197396872
SRR4408094_bin.5.fa	-4	-3.65112197396872
ERR525689_bin.13.fa	-4	-3.65112197396872
Cluster1256	-3.03456039844338	-3.45644224112476
ERR525981_bin.1.fa	-4	-3.65112197396872
Cluster1378	-3.11482125118883	-3.45644224112476
Cluster1088	-2.69283502282127	-3.13758677868135
Cluster1310	-2.09854241986845	-2.56079605013497
Cluster384	-2.39091828980043	-2.95571265842432
ERR1190718_bin.16.fa	-4	-2.72929245246678
SRR2155331_bin.24.fa	-4	-3.45644224112476
SRR1196465_bin.7.fa	-4	-3.65112197396872
ERR525857_bin.1.fa	-4	-1.96025568081068
Cluster1617	-1.40852796456563	-1.17452973769519
Cluster1008	-1.68975500441078	-2.17624448346072
SRR1196640_bin.8.fa	-4	-3.65112197396872
Cluster1307	-2.91215391359547	-3.32249926169048
ERR525713_bin.34.fa	-4	-3.32249926169048
ERR011277_bin.7.fa	-4	-3.06815220218816
Cluster1458	-2.73846663940107	-3.13758677868135
SRR2155353_bin.15.fa	-4	-3.65112197396872
SRR1196450_bin.1.fa	-4	-3.06815220218816
ERR525816_bin.27.fa	-4	-2.43970513614275
Cluster1053	-1.76450147592788	-2.2476473605083
Cluster1443	-1.65789288924724	-1.97553711078174
SRR2155334_bin.8.fa	-4	-0.800398300305206
SRR2155376_bin.2.fa	-4	-2.25745833992556
SRR5279233_bin.38.fa	-4	-2.70083761531199
Cluster1657	-2.26224675792028	-2.70083761531199
ERR525827_bin.27.fa	-4	-3.45644224112476
Cluster1100	-2.63762961174755	-3.06815220218816
Cluster1543	-1.30877456845604	-1.77880539071281
Cluster1594	-3.02309052803213	-3.45644224112476
SRR1196495_bin.8.fa	-4	-2.56079605013497
SRR2155376_bin.6.fa	-4	-3.2202750429483
SRR2155327_bin.27.fa	-4	-1.17452973769519
Cluster1375	-3.31019097179213	-3.65112197396872
Cluster882	-0.566333638609269	-1.01622300637133
Cluster1611	-2.49073017133754	-3.65112197396872
ERR011328_bin.7.fa	-4	-3.00830372279316
SRR4408192_bin.4.fa	-4	-3.65112197396872
Cluster469	-2.86565269386392	-3.45644224112476
SRR3737018_bin.18.fa	-4	-3.13758677868135
Cluster1097	-2.56393729642035	-3.2202750429483
SRR492065_bin.1.fa	-4	-3.45644224112476
SRR1779146_bin.7.fa	-4	-3.13758677868135
Cluster1087	-2.07205088992132	-2.72929245246678
Cluster1279	-2.58731304292635	-3.00830372279316
ERR589845_bin.19.fa	-4	-2.22866626971263
ERR011348_bin.22.fa	-4	-1.72903496613188
Cluster1388	-1.63632661712135	-2.08725470271151
Cluster756	-0.921134822264352	-1.39924731804868
ERR866572_bin.20.fa	-4	-1.76581793084308
Cluster971	-2.97159834570888	-3.32249926169048
Cluster390	-1.02785283252119	-1.46441710558067
SRR2992901_bin.7.fa	-4	-3.2202750429483
ERR011275_bin.3.fa	-4	-3.65112197396872
ERR1190549_bin.25.fa	-4	-3.65112197396872
Cluster1597	-3.36929004305443	-3.65112197396872
ERR1190546_bin.16.fa	-4	-3.65112197396872
Cluster1595	-3.2371186574415	-3.65112197396872
Cluster1089	-2.81842080999004	-3.32249926169048
Cluster967	-3.23190100882838	-3.65112197396872
SRR1196616_bin.21.fa	-4	-3.06815220218816
Cluster1259	-2.19277529902382	-2.72929245246678
ERR011325_bin.9.fa	-4	-1.66875954698403
Cluster1618	-1.44967615230401	-1.98603187883668
ERR011322_bin.7.fa	-4	-3.2202750429483
SRR1196634_bin.22.fa	-4	-3.13758677868135
SRR2992912_bin.8.fa	-4	-2.90880779049467
Cluster817	-3.28801079757876	-3.65112197396872
SRR5275456_bin.21.fa	-4	-3.00830372279316
ERR526012_bin.12.fa	-4	-3.65112197396872
SRR2992901_bin.10.fa	-4	-2.1445115488866
ERR1578662_bin.9.fa	-4	-3.06815220218816
ERR1190546_bin.29.fa	-4	-2.67413304092793
ERR011339_bin.6.fa	-4	-3.06815220218816
SRR2155182_bin.10.fa	-4	-2.8664785914953
ERR1190548_bin.29.fa	-4	-3.45644224112476
ERR1305882_bin.12.fa	-4	-0.800398300305206
Cluster326	-3.2004438718734	-3.45644224112476
ERR526044_bin.13.fa	-4	-3.65112197396872
SRR4305219_bin.3.fa	-4	-2.8664785914953
SRR2155319_bin.23.fa	-4	-1.01622300637133
Cluster1447	-3.02022009681214	-3.32249926169048
ERR1190591_bin.18.fa	-4	-3.65112197396872
Cluster399	-1.13491127160092	-1.57687616520821
SRR1761669_bin.9.fa	-4	-1.46441710558067
ERR1190541_bin.12.fa	-4	-2.8664785914953
Cluster1498	-2.28840507538026	-2.72929245246678
ERR011277_bin.6.fa	-4	-3.65112197396872
Cluster1596	-3.02268403151579	-3.65112197396872
Cluster1039	-3.48784985047063	-4
Cluster1054	-3.48338295975776	-4
Cluster1058	-3.28478789253717	-4
Cluster1059	-3.36546036782982	-4
Cluster1060	-3.68062965056314	-4
Cluster1061	-3.23559496064065	-4
Cluster1062	-3.45213785280635	-4
Cluster1063	-3.58261331689444	-4
Cluster1064	-2.44390702583157	-4
Cluster1065	-3.63180972824237	-4
Cluster1066	-3.13824927388291	-4
Cluster1067	-3.44598762319532	-4
Cluster1068	-3.45951373982212	-4
Cluster1069	-3.44107140387101	-4
Cluster1070	-3.03154406574296	-4
Cluster1071	-3.69456550516505	-4
Cluster1073	-3.26861739609869	-4
Cluster1074	-3.07036934272538	-4
Cluster1075	-3.14438319592844	-4
Cluster1076	-3.06437623463239	-4
Cluster1078	-3.26579436291583	-4
Cluster1079	-3.17950979948809	-4
Cluster1080	-3.34083545533978	-4
Cluster1081	-2.39025290836278	-4
Cluster1082	-3.03147997250405	-4
Cluster1083	-2.25135882948972	-4
Cluster1086	-3.28515237902431	-4
Cluster1090	-3.34230621277074	-4
Cluster1091	-3.37854029597058	-4
Cluster1093	-3.45255826094861	-4
Cluster1095	-3.67766486168484	-4
Cluster1098	-2.37333964803307	-4
Cluster1099	-2.08580270697343	-4
Cluster1101	-3.10607524926813	-4
Cluster1103	-3.6386509575258	-4
Cluster1104	-3.12610357400701	-4
Cluster1105	-3.08339138552955	-4
Cluster1106	-2.70227789183011	-4
Cluster1107	-3.38861193175979	-4
Cluster1108	-2.09081282102064	-4
Cluster1109	-3.43778894062981	-4
Cluster1112	-3.22166925863823	-4
Cluster1275	-2.94265862215376	-4
Cluster1281	-3.35534253835256	-4
Cluster1289	-3.55963020238587	-4
Cluster1293	-3.09395467069756	-4
Cluster1356	-3.63871412364293	-4
Cluster1419	-3.66251978487615	-4
Cluster1421	-3.61218383721942	-4
Cluster1448	-3.68765578794878	-4
Cluster1497	-3.53880281363072	-4
Cluster1541	-3.20680471176695	-4
Cluster1542	-3.33966780490899	-4
Cluster1544	-3.68638029930198	-4
Cluster1545	-3.55559816069735	-4
Cluster1549	-3.01042642072238	-4
Cluster1550	-3.51297356873306	-4
Cluster1551	-3.70066089985741	-4
Cluster1553	-3.56686848607988	-4
Cluster1564	-2.91627239493578	-4
Cluster1565	-2.79642989247966	-4
Cluster1566	-3.55341240243542	-4
Cluster1568	-3.41948805577518	-4
Cluster1571	-3.27531496221381	-4
Cluster1572	-3.66194531085875	-4
Cluster1573	-3.06993873632827	-4
Cluster1574	-3.63046882980509	-4
Cluster1577	-3.45644494600797	-4
Cluster1579	-3.61219008752869	-4
Cluster1580	-3.52248171709094	-4
Cluster1581	-3.13917925631617	-4
Cluster1586	-2.79399305031405	-4
Cluster1589	-3.54761484448911	-4
Cluster1590	-3.28711537968505	-4
Cluster1592	-3.48601367881477	-4
Cluster1593	-3.3605104750314	-4
Cluster1598	-2.96820582401103	-4
Cluster1599	-3.16819119155703	-4
Cluster1600	-2.33562958700828	-4
Cluster1601	-2.73435829595984	-4
Cluster1602	-3.0892008756523	-4
Cluster1603	-3.31529551390149	-4
Cluster1604	-2.81248426237224	-4
Cluster1605	-3.44931220450606	-4
Cluster1606	-2.91147970609247	-4
Cluster1607	-3.55579573153363	-4
Cluster1608	-3.53930728228178	-4
Cluster1609	-3.24798774764665	-4
Cluster1610	-2.87836919587169	-4
Cluster1612	-3.1910169634864	-4
Cluster1613	-2.70869596300371	-4
Cluster1614	-3.03861524233623	-4
Cluster1615	-2.67106505599715	-4
Cluster1616	-3.11622484402473	-4
Cluster1619	-2.33511868116712	-4
Cluster1620	-2.39308250119062	-4
Cluster1621	-2.39695767855635	-4
Cluster1622	-2.91544380280596	-4
Cluster1623	-2.37701175858886	-4
Cluster1624	-2.34870798262649	-4
Cluster1625	-3.35599751816064	-4
Cluster1626	-2.26683835305538	-4
Cluster1628	-3.59224245047991	-4
Cluster1629	-3.65074172373769	-4
Cluster1630	-3.01202646018084	-4
Cluster1631	-3.50415531807909	-4
Cluster1632	-3.16805038505539	-4
Cluster1633	-3.54197758452706	-4
Cluster1635	-3.41197357981612	-4
Cluster1636	-3.22455378767467	-4
Cluster1641	-3.61385009555807	-4
Cluster1651	-3.56593241343531	-4
Cluster1652	-3.43603894509783	-4
Cluster1653	-3.49201185156526	-4
Cluster1658	-3.46513634893398	-4
Cluster1659	-3.51991895626412	-4
Cluster1685	-3.47322460213352	-4
Cluster234	-2.59705699321552	-4
Cluster308	-3.49493274950956	-4
Cluster327	-3.53079837777767	-4
Cluster369	-2.9231085069532	-4
Cluster385	-3.08391351020642	-4
Cluster386	-3.1720090500519	-4
Cluster387	-2.57832107473674	-4
Cluster388	-2.83201157659229	-4
Cluster392	-3.67133013740185	-4
Cluster393	-2.76695167520977	-4
Cluster394	-3.23656964996421	-4
Cluster398	-3.03689651684432	-4
Cluster400	-2.97507379139477	-4
Cluster401	-3.68134230885102	-4
Cluster402	-3.08966103601862	-4
Cluster417	-3.63556377940868	-4
Cluster451	-3.51841417697619	-4
Cluster473	-3.67131931576563	-4
Cluster492	-3.24006460817239	-4
Cluster512	-3.51201708755324	-4
Cluster515	-3.67293919518106	-4
Cluster517	-3.52449172078219	-4
Cluster528	-3.50098080872969	-4
Cluster556	-2.84822525712098	-4
Cluster709	-3.59371823582614	-4
Cluster732	-2.91732427325482	-4
Cluster736	-3.60878011588237	-4
Cluster741	-2.81111638346395	-4
Cluster744	-3.29729686266015	-4
Cluster750	-3.64930047631993	-4
Cluster752	-3.54271661908238	-4
Cluster753	-3.62660299635756	-4
Cluster761	-2.74240067798701	-4
Cluster762	-1.95107669322229	-4
Cluster790	-2.72413555288171	-4
Cluster822	-3.61104475867827	-4
Cluster823	-3.54971737928049	-4
Cluster824	-3.58911390067076	-4
Cluster837	-3.41000859279738	-4
Cluster880	-3.21965910688687	-4
Cluster881	-3.55662938212216	-4
Cluster886	-3.41365419537758	-4
Cluster951	-3.67430892997954	-4
Cluster961	-3.3949116339617	-4
Cluster996	-3.7092171037641	-4
Cluster997	-3.59593535789997	-4

## Sheet: Figure 2C
	profiled	ground thruth
k__Bacteria|p__Firmicutes|c__Bacilli|o__Bacillales|f__Staphylococcaceae|g__Staphylococcus|s__Staphylococcus_aureus	-1.63090108377008	-2.22851923933948
k__Bacteria|p__Firmicutes|c__Negativicutes|o__Selenomonadales|f__Veillonellaceae|g__Megasphaera|s__Megasphaera_unclassified	-3.42101715729721	-3.64724941035698
ERR525852_bin.20.fa	-4	-1.82021711479402
SRR1196500_bin.2.fa	-4	-3.64724941035698
SRR2155335_bin.6.fa	-4	-3.136396069794
ERR1190546_bin.8.fa	-4	-3.64724941035698
ERR1190668_bin.41.fa	-4	-3.64724941035698
ERR505096_bin.2.fa	-4	-1.98594777726066
ERR525765_bin.7.fa	-4	-3.64724941035698
SRR4408094_bin.5.fa	-4	-3.64724941035698
ERR525689_bin.13.fa	-4	-3.64724941035698
k__Bacteria|p__Tenericutes|c__Mollicutes|o__Mycoplasmatales|f__Mycoplasmataceae|g__Ureaplasma|s__Ureaplasma_parvum	-2.89001670518011	-3.45396472095331
k__Bacteria|p__Firmicutes|c__Negativicutes|o__Selenomonadales|f__Veillonellaceae|g__Anaeroglobus|s__Anaeroglobus_geminatus	-3.27083521030723	-3.64724941035698
ERR525887_bin.1.fa	-4	-3.45396472095331
ERR011314_bin.12.fa	-4	-3.136396069794
k__Bacteria|p__Firmicutes|c__Bacilli|o__Bacillales|f__Staphylococcaceae|g__Staphylococcus|s__Staphylococcus_epidermidis	-1.93229323992824	-2.56048022082397
k__Bacteria|p__Proteobacteria|c__Gammaproteobacteria|o__Enterobacteriales|f__Enterobacteriaceae|g__Enterobacter|s__Enterobacter_cloacae	-2.6122721251321	-2.95492898508944
ERR1190718_bin.16.fa	-4	-2.7288270014181
SRR2155331_bin.24.fa	-4	-3.45396472095331
SRR1196465_bin.7.fa	-4	-3.64724941035698
ERR525857_bin.1.fa	-4	-1.96017642513747
ERR1578662_bin.39.fa	-4	-1.17451675581629
k__Bacteria|p__Verrucomicrobia|c__Verrucomicrobiae|o__Verrucomicrobiales|f__Verrucomicrobiaceae|g__Akkermansia|s__Akkermansia_muciniphila	-1.50765595116676	-2.17611416869385
SRR1196640_bin.8.fa	-4	-3.64724941035698
k__Bacteria|p__Firmicutes|c__Bacilli|o__Bacillales|f__Staphylococcaceae|g__Staphylococcus|s__Staphylococcus_hominis	-2.87211805651537	-3.32067787333297
ERR525713_bin.34.fa	-4	-3.32067787333297
ERR011277_bin.7.fa	-4	-3.06713721883678
k__Bacteria|p__Firmicutes|c__Bacilli|o__Lactobacillales|f__Lactobacillaceae|g__Lactobacillus|s__Lactobacillus_vaginalis	-3.23717144681091	-3.136396069794
k__Bacteria|p__Bacteroidetes|c__Bacteroidia|o__Bacteroidales|f__Rikenellaceae|g__Alistipes|s__Alistipes_sp_AP11	-4	-3.64724941035698
SRR1196450_bin.1.fa	-4	-3.06713721883678
ERR525816_bin.27.fa	-4	-2.43946613502224
k__Bacteria|p__Bacteroidetes|c__Bacteroidia|o__Bacteroidales|f__Rikenellaceae|g__Alistipes|s__Alistipes_unclassified	-1.93794851732961	-2.24749376275391
k__Bacteria|p__Firmicutes|c__Bacilli|o__Lactobacillales|f__Lactobacillaceae|g__Lactobacillus|s__Lactobacillus_gasseri	-1.4116341595241	-1.97545501697961
SRR2155334_bin.8.fa	-4	-0.800392814885472
SRR2155376_bin.2.fa	-4	-2.25730123344809
SRR5279233_bin.38.fa	-4	-2.70040166807404
k__Bacteria|p__Firmicutes|c__Negativicutes|o__Selenomonadales|f__Acidaminococcaceae|g__Acidaminococcus|s__Acidaminococcus_unclassified	-2.03890178029265	-2.70040166807404
ERR525827_bin.27.fa	-4	-3.45396472095331
k__Bacteria|p__Bacteroidetes|c__Bacteroidia|o__Bacteroidales|f__Bacteroidaceae|g__Bacteroides|s__Bacteroides_uniformis	-2.66574735766577	-3.06713721883678
k__Bacteria|p__Firmicutes|c__Clostridia|o__Clostridiales|f__Clostridiaceae|g__Clostridium|s__Clostridium_butyricum	-1.1380130118091	-1.7787531999551
k__Bacteria|p__Firmicutes|c__Clostridia|o__Clostridiales|f__Lachnospiraceae|g__Coprococcus|s__Coprococcus_catus	-3.04421607108309	-3.45396472095331
SRR1196495_bin.8.fa	-4	-2.56048022082397
SRR2155376_bin.6.fa	-4	-3.21883502090572
SRR2155327_bin.27.fa	-4	-1.17451675581629
k__Bacteria|p__Firmicutes|c__Bacilli|o__Lactobacillales|f__Streptococcaceae|g__Streptococcus|s__Streptococcus_thermophilus	-3.3429441471429	-3.64724941035698
k__Bacteria|p__Actinobacteria|c__Actinobacteria|o__Actinomycetales|f__Actinomycetaceae|g__Actinomyces|s__Actinomyces_urogenitalis	-0.551921155487595	-1.01621398997891
k__Bacteria|p__Firmicutes|c__Clostridia|o__Clostridiales|f__Lachnospiraceae|g__Blautia|s__Ruminococcus_gnavus	-3.22981097726401	-3.64724941035698
k__Bacteria|p__Firmicutes|c__Clostridia|o__Clostridiales|f__Eubacteriaceae|g__Eubacterium|s__Eubacterium_siraeum	-3.20964445358561	-3.00741926782209
SRR4408192_bin.4.fa	-4	-3.64724941035698
k__Bacteria|p__Proteobacteria|c__Betaproteobacteria|o__Burkholderiales|f__Sutterellaceae|g__Sutterella|s__Sutterella_wadsworthensis	-2.89272217714023	-3.45396472095331
SRR3737018_bin.18.fa	-4	-3.136396069794
k__Bacteria|p__Bacteroidetes|c__Bacteroidia|o__Bacteroidales|f__Bacteroidaceae|g__Bacteroides|s__Bacteroides_eggerthii	-2.68729385440211	-3.21883502090572
k__Bacteria|p__Actinobacteria|c__Actinobacteria|o__Actinomycetales|f__Propionibacteriaceae|g__Propionibacterium|s__Propionibacterium_avidum	-2.95648053975424	-3.45396472095331
SRR1779146_bin.7.fa	-4	-3.136396069794
k__Bacteria|p__Bacteroidetes|c__Bacteroidia|o__Bacteroidales|f__Prevotellaceae|g__Paraprevotella|s__Paraprevotella_xylaniphila	-2.4539881910224	-2.7288270014181
k__Bacteria|p__Firmicutes|c__Clostridia|o__Clostridiales|f__Eubacteriaceae|g__Eubacterium|s__Eubacterium_sp_3_1_31	-2.51106873757775	-3.00741926782209
ERR589845_bin.19.fa	-4	-2.22851923933948
ERR011348_bin.22.fa	-4	-1.72898842617217
k__Bacteria|p__Firmicutes|c__Bacilli|o__Lactobacillales|f__Streptococcaceae|g__Streptococcus|s__Streptococcus_agalactiae	-1.41371658273679	-2.08714852926339
k__Bacteria|p__Proteobacteria|c__Deltaproteobacteria|o__Desulfovibrionales|f__Desulfovibrionaceae|g__Bilophila|s__Bilophila_unclassified	-0.770990465075439	-1.39922553840676
ERR866572_bin.20.fa	-4	-1.76576727764028
k__Bacteria|p__Actinobacteria|c__Actinobacteria|o__Bifidobacteriales|f__Bifidobacteriaceae|g__Bifidobacterium|s__Bifidobacterium_dentium	-3.16870625562299	-3.32067787333297
k__Bacteria|p__Proteobacteria|c__Gammaproteobacteria|o__Enterobacteriales|f__Enterobacteriaceae|g__Escherichia|s__Escherichia_coli	-0.936297816308398	-1.4643917998571
SRR2992901_bin.7.fa	-4	-3.21883502090572
ERR011275_bin.3.fa	-4	-3.64724941035698
ERR1190549_bin.25.fa	-4	-3.64724941035698
ERR1190768_bin.11.fa	-4	-3.64724941035698
ERR1190546_bin.16.fa	-4	-3.64724941035698
ERR1190630_bin.12.fa	-4	-3.64724941035698
k__Bacteria|p__Bacteroidetes|c__Bacteroidia|o__Bacteroidales|f__Porphyromonadaceae|g__Parabacteroides|s__Parabacteroides_merdae	-2.81290249941652	-3.32067787333297
k__Bacteria|p__Actinobacteria|c__Actinobacteria|o__Bifidobacteriales|f__Bifidobacteriaceae|g__Bifidobacterium|s__Bifidobacterium_animalis	-3.21339052735134	-3.64724941035698
SRR1196616_bin.21.fa	-4	-3.06713721883678
k__Bacteria|p__Firmicutes|c__Negativicutes|o__Selenomonadales|f__Veillonellaceae|g__Dialister|s__Dialister_invisus	-2.22176189940471	-2.7288270014181
ERR011325_bin.9.fa	-4	-1.66871903779031
k__Bacteria|p__Firmicutes|c__Clostridia|o__Clostridiales|f__Lachnospiraceae|g__Blautia|s__Ruminococcus_obeum	-1.97347082105078	-1.98594777726066
ERR011322_bin.7.fa	-4	-3.21883502090572
SRR1196634_bin.22.fa	-4	-3.136396069794
SRR2992912_bin.8.fa	-4	-2.90810428046244
k__Bacteria|p__Actinobacteria|c__Actinobacteria|o__Coriobacteriales|f__Coriobacteriaceae|g__Eggerthella|s__Eggerthella_unclassified	-3.17424941865197	-3.64724941035698
SRR5275456_bin.21.fa	-4	-3.00741926782209
ERR526012_bin.12.fa	-4	-3.64724941035698
SRR2992901_bin.10.fa	-4	-2.14439041510161
k__Bacteria|p__Firmicutes|c__Clostridia|o__Clostridiales|f__Clostridiaceae|g__Clostridium|s__Clostridium_nexile	-2.57444947746229	-3.06713721883678
ERR1190546_bin.29.fa	-4	-2.6737230801096
ERR011339_bin.6.fa	-4	-3.06713721883678
SRR2155182_bin.10.fa	-4	-2.86584036659093
ERR1190548_bin.29.fa	-4	-3.45396472095331
ERR1305882_bin.12.fa	-4	-0.800392814885472
k__Bacteria|p__Proteobacteria|c__Gammaproteobacteria|o__Pasteurellales|f__Pasteurellaceae|g__Haemophilus|s__Haemophilus_parainfluenzae	-3.17992996568767	-3.45396472095331
ERR526044_bin.13.fa	-4	-3.64724941035698
SRR4305219_bin.3.fa	-4	-2.86584036659093
SRR2155319_bin.23.fa	-4	-1.01621398997891
k__Bacteria|p__Firmicutes|c__Bacilli|o__Lactobacillales|f__Lactobacillaceae|g__Lactobacillus|s__Lactobacillus_amylovorus	-3.20363384502248	-3.32067787333297
ERR1190591_bin.18.fa	-4	-3.64724941035698
k__Bacteria|p__Proteobacteria|c__Gammaproteobacteria|o__Enterobacteriales|f__Enterobacteriaceae|g__Klebsiella|s__Klebsiella_pneumoniae	-1.03514756885715	-1.57684338029189
SRR1761669_bin.9.fa	-4	-1.4643917998571
ERR1190541_bin.12.fa	-4	-2.86584036659093
k__Bacteria|p__Firmicutes|c__Clostridia|o__Clostridiales|f__Clostridiales_Family_XI_Incertae_Sedis|g__Anaerococcus|s__Anaerococcus_vaginalis	-2.54570406926015	-2.7288270014181
ERR011277_bin.6.fa	-4	-3.64724941035698
k__Bacteria|p__Firmicutes|c__Clostridia|o__Clostridiales|f__Lachnospiraceae|g__Anaerostipes|s__Anaerostipes_unclassified	-3.33040421897569	-3.64724941035698
k__Bacteria|p__Proteobacteria|c__Gammaproteobacteria|o__Enterobacteriales|f__Enterobacteriaceae|g__Escherichia|s__Escherichia_unclassified	-1.4211454150477	-4
k__Bacteria|p__Proteobacteria|c__Deltaproteobacteria|o__Desulfovibrionales|f__Desulfovibrionaceae|g__Bilophila|s__Bilophila_wadsworthia	-1.96880974778783	-4
k__Bacteria|p__Bacteroidetes|c__Bacteroidia|o__Bacteroidales|f__Prevotellaceae|g__Paraprevotella|s__Paraprevotella_unclassified	-2.47125036819215	-4
k__Bacteria|p__Proteobacteria|c__Gammaproteobacteria|o__Enterobacteriales|f__Enterobacteriaceae|g__Klebsiella|s__Klebsiella_unclassified	-2.5609990759205	-4
k__Bacteria|p__Firmicutes|c__Clostridia|o__Clostridiales|f__Lachnospiraceae|g__Lachnospiraceae_noname|s__Lachnospiraceae_bacterium_8_1_57FAA	-2.58221287280451	-4
k__Bacteria|p__Firmicutes|c__Clostridia|o__Clostridiales|f__Clostridiales_Family_XI_Incertae_Sedis|g__Anaerococcus|s__Anaerococcus_obesiensis	-3.13596381727423	-4
k__Bacteria|p__Firmicutes|c__Erysipelotrichia|o__Erysipelotrichales|f__Erysipelotrichaceae|g__Erysipelotrichaceae_noname|s__Eubacterium_biforme	-3.38090666937326	-4
k__Bacteria|p__Firmicutes|c__Erysipelotrichia|o__Erysipelotrichales|f__Erysipelotrichaceae|g__Erysipelotrichaceae_noname|s__Erysipelotrichaceae_bacterium_5_2_54FAA	-3.4047242881979	-4
k__Bacteria|p__Firmicutes|c__Clostridia|o__Clostridiales|f__Lachnospiraceae|g__Roseburia|s__Roseburia_unclassified	-3.48043449911949	-4
k__Bacteria|p__Firmicutes|c__Clostridia|o__Clostridiales|f__Lachnospiraceae|g__Anaerostipes|s__Anaerostipes_caccae	-3.66094626429086	-4

## Sheet: Figure 2D
	profiled	ground thruth
Staphylococcus aureus	-1.51885573669471	-2.22859274830391
Megasphaera elsdenii	-3.25235654351551	-3.64918137576583
ERR525852_bin.20.fa	-4	-1.82024582364298
SRR1196500_bin.2.fa	-4	-3.64918137576583
SRR2155335_bin.6.fa	-4	-3.13699101616571
ERR1190546_bin.8.fa	-4	-3.64918137576583
ERR1190668_bin.41.fa	-4	-3.64918137576583
ERR505096_bin.2.fa	-4	-1.98598982601288
Streptococcus parasanguinis	-4	-3.64918137576583
Raoultella planticola	-2.9987246015101	-3.64918137576583
ERR525689_bin.13.fa	-4	-3.64918137576583
Ureaplasma parvum	-3.38419182507853	-3.45520171435245
ERR525981_bin.1.fa	-4	-3.64918137576583
Streptococcus salivarius	-3.53480813878351	-3.45520171435245
Parabacteroides distasonis	-2.62837965411846	-3.13699101616571
Staphylococcus epidermidis	-1.91046315380795	-2.56063810676965
Enterobacter sp. ODB01	-2.1231080312114	-2.95532064499208
ERR1190718_bin.16.fa	-4	-2.72905966458709
SRR2155331_bin.24.fa	-4	-3.45520171435245
SRR1196465_bin.7.fa	-4	-3.64918137576583
ERR525857_bin.1.fa	-4	-1.96021605116612
ERR1578662_bin.39.fa	-4	-1.17452324670723
Akkermansia muciniphila	-1.50112426319102	-2.17617932118949
SRR1196640_bin.8.fa	-4	-3.64918137576583
ERR525803_bin.4.fa	-4	-3.32158761267197
ERR525713_bin.34.fa	-4	-3.32158761267197
ERR011277_bin.7.fa	-4	-3.06764441399968
SRR1197535_bin.9.fa	-4	-3.13699101616571
SRR2155353_bin.15.fa	-4	-3.64918137576583
SRR1196450_bin.1.fa	-4	-3.06764441399968
ERR525816_bin.27.fa	-4	-2.43958561914159
Alistipes finegoldii	-1.51878373731574	-2.24757055484071
Lactobacillus gasseri	-1.43469398192042	-1.97549606194092
SRR2155334_bin.8.fa	-4	-0.800395557586679
SRR2155376_bin.2.fa	-4	-2.25737977958265
SRR5279233_bin.38.fa	-4	-2.70061958699223
Acidaminococcus intestini	-2.12506397285239	-2.70061958699223
ERR525827_bin.27.fa	-4	-3.45520171435245
ERR011294_bin.12.fa	-4	-3.06764441399968
Clostridium butyricum	-0.904017762529621	-1.77877929454996
ERR589545_bin.2.fa	-4	-3.45520171435245
SRR1196495_bin.8.fa	-4	-2.56063810676965
SRR2155376_bin.6.fa	-4	-3.21955443507895
SRR2155327_bin.27.fa	-4	-1.17452324670723
Streptococcus thermophilus	-3.1264701987232	-3.64918137576583
ERR526082_bin.1.fa	-4	-1.01621849815172
ERR1190552_bin.24.fa	-4	-3.64918137576583
ERR011328_bin.7.fa	-4	-3.00786127015497
SRR4408192_bin.4.fa	-4	-3.64918137576583
ERR1190680_bin.23.fa	-4	-3.45520171435245
SRR3737018_bin.18.fa	-4	-3.13699101616571
ERR011287_bin.3.fa	-4	-3.21955443507895
Cutibacterium avidum	-2.70028367193963	-3.45520171435245
SRR1779146_bin.7.fa	-4	-3.13699101616571
SRR5279261_bin.12.fa	-4	-2.72905966458709
ERR1578685_bin.2.fa	-4	-3.00786127015497
ERR589845_bin.19.fa	-4	-2.22859274830391
ERR011348_bin.22.fa	-4	-1.72901169552861
Streptococcus agalactiae	-1.50263910199441	-2.08720161274287
ERR1190630_bin.28.fa	-4	-1.39923642809119
ERR866572_bin.20.fa	-4	-1.7657926035032
Bifidobacterium dentium	-2.88057624488538	-3.32158761267197
Escherichia coli	-0.49987570223483	-1.46440445253457
SRR2992901_bin.7.fa	-4	-3.21955443507895
ERR011275_bin.3.fa	-4	-3.64918137576583
ERR1190549_bin.25.fa	-4	-3.64918137576583
ERR1190768_bin.11.fa	-4	-3.64918137576583
ERR1190546_bin.16.fa	-4	-3.64918137576583
Anaerostipes hadrus	-2.97366817789791	-3.64918137576583
ERR1305882_bin.39.fa	-4	-3.32158761267197
Bifidobacterium animalis	-3.09829679489987	-3.64918137576583
SRR1196616_bin.21.fa	-4	-3.06764441399968
ERR525796_bin.10.fa	-4	-2.72905966458709
ERR011325_bin.9.fa	-4	-1.66873929191485
ERR011329_bin.5.fa	-4	-1.98598982601288
ERR011322_bin.7.fa	-4	-3.21955443507895
SRR1196634_bin.22.fa	-4	-3.13699101616571
SRR2992912_bin.8.fa	-4	-2.90845589302731
Eggerthella lenta	-3.06356627486333	-3.64918137576583
SRR5275456_bin.21.fa	-4	-3.00786127015497
ERR526012_bin.12.fa	-4	-3.64918137576583
SRR2992901_bin.10.fa	-4	-2.14445097777076
ERR1578662_bin.9.fa	-4	-3.06764441399968
ERR1190546_bin.29.fa	-4	-2.67392801214494
ERR011339_bin.6.fa	-4	-3.06764441399968
SRR2155182_bin.10.fa	-4	-2.86615936180383
ERR1190548_bin.29.fa	-4	-3.45520171435245
ERR1305882_bin.12.fa	-4	-0.800395557586679
Haemophilus parainfluenzae	-3.30544954588652	-3.45520171435245
ERR526044_bin.13.fa	-4	-3.64918137576583
SRR4305219_bin.3.fa	-4	-2.86615936180383
SRR2155319_bin.23.fa	-4	-1.01621849815172
Lactobacillus amylovorus	-3.01189216056725	-3.32158761267197
ERR1190591_bin.18.fa	-4	-3.64918137576583
Klebsiella pneumoniae	-0.587863897081167	-1.57685977244068
SRR1761669_bin.9.fa	-4	-1.46440445253457
ERR1190541_bin.12.fa	-4	-2.86615936180383
SRR1779125_bin.4.fa	-4	-2.72905966458709
ERR011277_bin.6.fa	-4	-3.64918137576583
ERR1190714_bin.31.fa	-4	-3.64918137576583
Klebsiella variicola	-2.59712208058331	-4
Klebsiella sp. KPN1705	-3.26322238154188	-4
Klebsiella aerogenes	-3.58304996040891	-4
Klebsiella oxytoca	-3.53296555091588	-4
Klebsiella quasipneumoniae	-3.36063380744109	-4
Klebsiella michiganensis	-3.4399570855012	-4
Escherichia albertii	-3.27700144331863	-4
Escherichia fergusonii	-3.37398834427375	-4
Enterobacter cloacae	-3.06291451562192	-4
Enterobacter kobei	-3.14042625038509	-4
Enterobacter cloacae complex sp. 35734	-3.57294503282743	-4
Citrobacter freundii	-2.90819409623729	-4
Raoultella ornithinolytica	-3.64342855995142	-4
Salmonella enterica	-2.99743197515938	-4
Shigella flexneri	-2.61016240693956	-4
Shigella dysenteriae	-3.52485132298194	-4
Shigella boydii	-3.28552154791487	-4
Shigella sonnei	-3.37063976964746	-4
Hafnia sp. CBA7124	-3.66690147492371	-4
Desulfovibrio vulgaris	-3.17533684848877	-4
Desulfovibrio piger	-3.30977717289475	-4
Desulfovibrio fairfieldensis	-3.38573728120063	-4
Desulfovibrio magneticus	-3.68680501634111	-4
Desulfovibrio desulfuricans	-3.3192276658915	-4
Desulfomicrobium orale	-3.69340560743031	-4
Burkholderia dolosa	-3.66519829756828	-4
Clostridium sp. SY8519	-3.60775016223468	-4
Clostridium beijerinckii	-3.69159547440118	-4
Clostridium botulinum	-3.68265627797577	-4
Blautia hansenii	-2.12700250761668	-4
Lachnoclostridium sp. YL32	-3.21667683823472	-4
Lachnoclostridium phocaeense	-3.31876808774073	-4
[Clostridium] bolteae	-3.46160414973726	-4
[Clostridium] saccharolyticum	-3.5877650984101	-4
Roseburia hominis	-2.8615538312974	-4
[Eubacterium] rectale	-2.93533883750162	-4
Flavonifractor plautii	-2.79967522059774	-4
Intestinimonas butyriciproducens	-2.83380277794702	-4
[Eubacterium] eligens	-2.953200110343	-4
[Eubacterium] hallii	-2.98343777945636	-4
Eubacterium limosum	-3.14676823722537	-4
[Eubacterium] cellulosolvens	-3.48408823261947	-4
Faecalibacterium prausnitzii	-2.87272079242413	-4
Ruminococcus bicirculans	-3.38070509512488	-4
Ruminococcus champanellensis	-3.4061580203527	-4
Ruminococcus albus	-3.42503680077683	-4
Ethanoligenens harbinense	-3.51745006000392	-4
Oscillibacter valericigenes	-2.96125850831233	-4
Clostridioides difficile	-3.25446405581681	-4
Streptococcus pyogenes	-2.83325176704639	-4
Faecalitalea cylindroides	-3.09289317914413	-4
Actinomyces radicidentis	-2.14407452663756	-4
Actinomyces sp. oral taxon 414	-2.27380665395782	-4
Actinomyces oris	-2.36815830467715	-4
Actinomyces sp. Chiba101	-2.40740367816548	-4
Actinomyces gaoshouyii	-2.37053796349509	-4
Actinomyces hongkongensis	-3.32076311499892	-4
Actinomyces meyeri	-3.59368387328649	-4
Trueperella pyogenes	-3.690633146194	-4
Kocuria palustris	-3.60154002850942	-4
Paenarthrobacter aurescens	-3.68573440677801	-4
Brachybacterium ginsengisoli	-3.56793409686559	-4
Isoptericola dokdonensis	-3.64084945735004	-4
Isoptericola variabilis	-3.70195410698677	-4
Cellulosimicrobium cellulans	-3.65667005006947	-4
Arsenicicoccus sp. oral taxon 190	-3.68030324381244	-4
Kytococcus sedentarius	-3.62321227077561	-4
Sanguibacter keddieii	-3.54620320943283	-4
Corynebacterium mycetoides	-3.51680539116261	-4
Corynebacterium jeikeium	-3.67331968104189	-4
Corynebacterium glutamicum	-3.56711960209069	-4
Mycobacterium chimaera	-3.61891266150882	-4
Bifidobacterium longum	-3.39294229908234	-4
Bifidobacterium breve	-3.57847826597165	-4
Tessaracoccus sp. T2.5-30	-3.56684844293218	-4
Acidipropionibacterium acidipropionici	-3.68324653394013	-4
Streptomyces sp. Tu6071	-3.66316326251111	-4
Olsenella sp. Marseille-P2300	-3.69924926020105	-4
Alistipes shahii	-3.12525908414409	-4
Parabacteroides sp. CT06	-2.55549814458795	-4
Bacteroides caecimuris	-2.75307426153198	-4
Bacteroides vulgatus	-2.93487469810293	-4
Bacteroides thetaiotaomicron	-3.37231082962158	-4
Bacteroides ovatus	-3.39811915513208	-4
Bacteroides fragilis	-3.44097023568718	-4
Bacteroides dorei	-3.44470547311487	-4
Bacteroides cellulosilyticus	-3.57377053693058	-4
Bacteroides helcogenes	-3.58015207696185	-4
Bacteroides salanitronis	-3.6980253313864	-4
Odoribacter splanchnicus	-2.44664889417539	-4
Barnesiella viscericola	-2.54304645365283	-4
Prevotella ruminicola	-3.7054211843387	-4
Prevotella melaninogenica	-3.5397036788618	-4
Lactobacillus phage phiadh	-3.57819992358334	-4
Lactobacillus phage KC5a	-3.42916307284537	-4

## Sheet: Figure 2E-G
See Supplementary Table 3

## Sheet: Figure 2H-O
See Supplementary Table 4

## Sheet: Figure 3
Shannon indexes for the Human Fecal samples						Shannon indexes for the Ocean water samples
	Shannon index						Shannon index
sample	rRNA16S	mOTUs 2	MetaPhlAn 2	Kraken		sample	rRNA16S	mOTUs 2	MetaPhlAn 2	Kraken
FR-026	1.8253740699821	4.14508468938525	4.15987412685208	3.70215435587892		TARA_004_DCM_0.22.1.6	4.20418669861284	3.14326364131106	2.42214806400145	2.10520596904059
FR-027	4.52448787932027	4.1535316097063	3.93259191157986	2.99388386753734		TARA_004_SRF_0.22.1.6	3.70204215460132	2.96111723293945	2.07878683051931	1.67894549798417
FR-030	4.24371434516024	4.28935870166084	3.83309861766688	3.06902967376419		TARA_007_DCM_0.22.1.6	3.90488020378857	3.25377143866429	2.61122188469892	2.46814954110751
FR-039	4.35031176189343	4.2020746517305	4.11571200717815	2.74420504647127		TARA_007_SRF_0.22.1.6	3.80433877486798	2.8743082974562	2.7533962877	3.29151246347356
FR-040	4.18916966851708	3.93760361913859	3.63675808393433	2.41595447925809		TARA_009_DCM_0.22.1.6	4.23557981116272	3.19795610468252	2.40679109447897	2.62149405594369
FR-051	3.4059834744478	3.73794323969455	3.65664357337306	3.20633207255016		TARA_009_SRF_0.22.1.6	3.77026434374391	3.05316008039862	2.76085862303569	3.0454688248024
FR-052	3.64524686323511	3.74489303309088	3.72812520153626	2.57602309595613		TARA_018_DCM_0.22.1.6	3.92236107040082	3.14865888385616	1.67462008092829	1.02829847698032
FR-053	3.89963131362563	4.00362318931627	4.024025595914	3.03436473579909		TARA_018_SRF_0.22.1.6	3.87119453276135	3.17115672734795	1.80670405267783	1.19435282368658
FR-054	3.91652127600072	3.8444658937326	3.47239039890353	2.80785102007717		TARA_023_DCM_0.22.1.6	3.90716064242933	3.35031622999327	2.77388233226016	2.94163247907587
FR-060	3.21695967371115	2.75242429566921	3.24307272830484	3.05598556580765		TARA_023_SRF_0.22.1.6	3.83743211201952	3.17488673815259	2.42938928856681	3.54004626491972
FR-105	4.41681618391871	4.47512829569869	3.87537791210403	3.28084187781022		TARA_025_DCM_0.22.1.6	4.13313112219702	3.12547443830488	2.16259272726574	1.34244802192896
FR-110	4.44182054514814	3.85729845888459	4.07829351977339	3.47760612111722		TARA_025_SRF_0.22.1.6	3.78685576556826	3.11048979701627	2.52035296261923	2.97648055418768
FR-113	3.92344953434924	4.39597827076676	3.93456595587698	2.96034600201743		TARA_030_DCM_0.22.1.6	3.63017892007369	2.93509864529515	1.94867331295458	1.83089486145845
FR-115	2.75339161775653	2.63152691783899	3.12061332414172	1.4611852001784		TARA_030_SRF_0.22.1.6	3.68510729552087	2.67600520591084	2.36302646662488	3.3711935246949
FR-116	3.47820579311279	3.49631855673672	3.84586282628855	2.97497166674496		TARA_031_SRF_0.22.1.6	3.28844640868621	2.73495116033502	2.52278676219711	1.27077341242943
FR-125	3.27251859967719	4.05443071682799	3.90865287861906	3.55933496142832		TARA_032_DCM_0.22.1.6	4.41586018317716	3.40251553389604	2.15458825206717	3.24244592699206
FR-129	3.3088512611099	4.06494893209968	3.52505371792925	3.18455618495048		TARA_032_SRF_0.22.1.6	3.45424293827179	2.79507959768683	2.4005388904503	1.34803753030543
FR-132	3.44785230387229	4.09934841563264	4.01235701184629	2.6943318243206		TARA_033_SRF_0.22.1.6	3.63597365325694	2.84086658655075	2.02560632572409	2.42447763997021
FR-139	3.60282312549438	4.10861454457454	4.23443724090543	3.26223217265086		TARA_034_DCM_0.22.1.6	4.78015833841098	3.58781217133215	2.60720350499288	3.70243938737549
FR-142	2.65455861881332	3.54803792189526	3.85610934037822	2.38296715403939		TARA_034_SRF_0.22.1.6	3.80306096203934	2.70274689496407	1.84929678478198	2.75236179653592
FR-152	3.81522115990662	4.11258647194894	3.6722542271565	3.47593972794022		TARA_036_DCM_0.22.1.6	3.50134701814088	2.44665451953094	1.89357707617053	3.13121934598074
FR-156	4.17734553759345	4.7072533784125	3.89198111206164	3.1887942558614		TARA_036_SRF_0.22.1.6	3.4693665032842	2.43667977767752	1.97771415777084	3.30992774067719
FR-161	3.71416921974559	4.08674540262133	3.65004681680547	3.18991256757812		TARA_037_MES_0.22.1.6	4.5741196418588	3.0347377958134	2.00670138086514	2.22141618515692
FR-162	4.25420068101297	4.4045208754213	3.77876904951756	2.94871027492271		TARA_038_DCM_0.22.1.6	3.60257782613685	2.85482030327333	2.33835585720062	2.64295433304394
FR-166	3.18186353488997	3.37909729802495	3.85379512842113	2.63640875965339		TARA_038_MES_0.22.1.6	4.14472145038232	2.82160548760604	2.58852392265969	3.76167512455972
FR-169	4.00831863958269	4.37991463398715	4.04123978729042	2.88537611973012		TARA_038_SRF_0.22.1.6	3.51858226702513	2.68261495344381	2.3183004803598	2.58670936192718
FR-170	4.16541264182718	4.4899047489181	3.83203242367421	3.01727275461678		TARA_039_DCM_0.22.1.6	3.61087385065909	2.90013566190352	2.16832545373939	2.42162334316389
FR-173	3.94141025309954	4.0408436879076	3.84130778874666	3.18631130261787		TARA_039_MES_0.22.1.6	4.28067316258344	2.87531604521992	2.87011135661993	4.81109742722253
FR-187	4.12149921221669	3.92676265158353	3.81175076824021	3.14159281688916		TARA_041_DCM_0.22.1.6	3.88888696460178	2.92276639246483	2.41145732064434	3.38928792304691
FR-191	3.91699070236277	4.01359558929515	3.52676307742016	3.07443094894221		TARA_041_SRF_0.22.1.6	3.38738030755008	2.37096935536579	2.5547775612087	1.56065946224508
FR-194	3.62233896447363	3.7369795362627	3.64231895219128	2.92729286766778		TARA_042_DCM_0.22.1.6	3.88912326061325	2.88011457421948	2.25250090855249	3.13476771659688
FR-196	3.90230755623136	4.00673735111295	3.93901557193776	2.9829390751455		TARA_042_SRF_0.22.1.6	3.31451992579287	2.29113976035528	2.38827334737842	1.60376792421791
FR-198	3.64176240984726	3.80142630461709	4.06640573255111	2.9831707956757		TARA_045_SRF_0.22.1.6	2.97639196679195	2.427914996703	2.137970989271	1.13191874296617
FR-200	2.25422345801208	3.37064770660026	3.95880253169485	2.85321351552631		TARA_048_SRF_0.22.1.6	2.91653638860042	2.18522649150072	2.12826843159625	1.02900786779103
FR-208	2.82430076339459	2.90082286671297	3.47474444060864	2.39568355623472		TARA_052_DCM_0.22.1.6	3.6823883687105	2.54033290221715	2.81854667777662	2.41939052963941
FR-211	3.83654040950805	3.6144984491588	3.83179076020035	3.16157864460056		TARA_052_SRF_0.22.1.6	3.39718167031028	2.5143527899354	2.17924103242936	2.92243390753505
FR-212	4.09859726167156	4.09263891323811	3.8802954129273	3.2701034876091		TARA_056_MES_0.22.3	4.36970169250201	3.44022516666683	2.35815638086011	2.85484201119499
FR-213	4.3134755370584	4.2655110576806	3.88806545375952	3.17626212358786		TARA_056_SRF_0.22.3	3.42740534144882	2.59190883082568	2.83524754093039	1.33671049003937
FR-214	3.64667219833716	3.70285701221225	3.7609634073242	2.91723538034775		TARA_057_SRF_0.22.3	3.58746638256366	2.74473681652873	2.4201373873832	2.00598871875542
FR-215	2.71901877055996	2.9547372201194	3.40516300794929	3.36206308092101		TARA_058_DCM_0.22.3	3.62423619141242	2.66721446883594	2.32895137233765	1.79029593802657
FR-218	3.38748592095761	3.83157600644037	3.76624584534748	2.53793137234173		TARA_062_SRF_0.22.3	3.55998978653895	2.60490444357483	2.32614921335763	1.82075299894213
FR-221	4.48645275587655	4.23589283673657	3.73022225439458	2.91168236745795		TARA_064_DCM_0.22.3	3.83763054703307	2.91029723182376	2.69983353464088	2.43672782085376
FR-223	3.89892557896185	3.45382290249227	3.87129672965574	2.81892534538509		TARA_064_MES_0.22.3	4.54587505125521	3.28915511677699	2.18585737943715	3.72428672105164
FR-229	3.21686876741267	3.1390819639763	3.69348175389816	2.69063856588695		TARA_064_SRF_0.22.3	3.57033596837809	2.82289898910202	2.20491177168534	1.41123997424257
FR-241	3.77327051258459	3.58686061057292	3.54252019504648	2.46316687740186		TARA_065_DCM_0.22.3	4.11057947202726	2.87250412707137	2.0460384784616	3.25906651600812
FR-276	3.84030639820155	4.09981027679798	3.89008945966419	2.77207714686937		TARA_065_MES_0.22.3	4.65408988732682	3.34072513010717	2.12903269742464	3.59522786199806
FR-281	4.38960592513022	3.47379725391117	3.75528502137305	2.68752235514301		TARA_065_SRF_0.22.3	3.98207587792476	2.77046294920036	1.71896580126873	3.05034412290241
FR-294	3.83091315723097	4.38237270284527	4.09886423253588	3.44415106276239		TARA_066_DCM_0.22.3	4.04279858347074	3.0498352513286	1.57866720744248	3.38305923189497
FR-298	3.8486685748551	4.06666836562412	3.63054486082149	2.73331147935456		TARA_066_SRF_0.22.3	4.14212707494546	3.01307637650922	1.80261082184804	3.433535204104
FR-302	4.37886933624365	4.61732973324768	3.99691493559563	2.97850388545529		TARA_067_SRF_0.22.3	4.36534981249897	3.11201951686977	2.39891890342115	3.00291821292858
FR-305	3.2309658404368	3.52211967951901	3.780464068488	2.89719854273814		TARA_068_DCM_0.22.3	4.13498301326925	2.93311754080879	2.00066309847536	1.61184865123114
FR-312	3.95390648477073	4.08122846449877	3.92727102339803	3.3360498890081		TARA_068_MES_0.22.3	4.37215253000913	3.30586471163915	2.19317388325095	3.69241981555327
FR-316	3.96823280953636	3.88940244490225	3.53760667882815	3.05801909728274		TARA_068_SRF_0.22.3	4.07524986501076	2.92587758303923	2.01803778304639	1.69232161648455
FR-328	3.41234880693105	3.55656400197182	3.70465932289884	2.34146732405468		TARA_070_MES_0.22.3	3.41622298796953	3.22520425674406	2.53124599543617	1.68161229063531
FR-344	3.94288530590018	3.99182389099616	3.78529270455554	2.82681802061268		TARA_070_SRF_0.22.3	4.17170889148871	2.86351448359728	2.53045793076635	1.95590580640611
FR-349	2.99836249564343	4.20326255466748	3.65460179932511	3.28261278499689		TARA_072_DCM_0.22.3	4.30632947252504	2.84007530686067	2.68176987526948	3.18549980447143
FR-390	2.5745645149383	2.7640100677778	3.3737064168629	2.10081036562362		TARA_072_MES_0.22.3	4.25170224836378	3.27599818498852	2.85667315909072	2.45333896102699
FR-393	3.77322132923292	3.85115077367157	4.12616686830092	2.81866500213923		TARA_072_SRF_0.22.3	3.65843070072741	2.57589510876137	2.80616443101405	1.85792751152613
FR-399	4.40545279286694	4.33760735651968	3.67162259419925	2.59755882912205		TARA_076_DCM_0.22.3	4.38039209274126	3.55732942265765	3.215627878813	3.22578732789468
FR-400	4.02070745064423	4.61944741525086	4.18893939579679	2.78579678577324		TARA_076_MES_0.22.3	4.56699877874837	3.47158817894893	2.18386057000689	4.12547521951951
FR-414	4.14888679686701	4.47666019437449	3.96697392089963	3.45480902305324		TARA_076_SRF_0.22.3	3.73490513104861	2.68369329321846	2.76444238708113	1.90773687704342
FR-419	4.04375429846883	4.34743665912275	3.84109589121536	3.18416940758473		TARA_078_DCM_0.22.3	4.43909397298567	3.16725070307529	2.33965771173898	2.15304684984372
FR-430	2.61591816109071	3.24179712305958	3.62580720913477	1.89930166058408		TARA_078_MES_0.22.3	4.54738692275827	3.38787964030394	2.04729591627599	4.33176297425838
FR-449	4.12948349412098	4.30253891126349	4.03620302571945	3.01687381215724		TARA_078_SRF_0.22.3	3.73230006117135	2.96406878981131	2.27367185161815	1.68065986857688
FR-450	3.88003559202974	3.98542837832666	3.77668879105049	2.9224288338491		TARA_082_DCM_0.22.3	3.41546925663041	2.90479573526569	1.23745575409775	2.47784437883081
FR-451	4.03675529779269	4.31041103328309	3.86039632732931	2.78010258897253		TARA_082_SRF_0.22.3	3.51518266699746	2.9478463498461	1.14527278956341	2.87499143068142
FR-459	4.09133550489814	4.17469600816247	3.98242915510219	3.08328135028016		TARA_084_SRF_0.22.3	3.01701553298407	2.53536889463862	1.18753013244743	2.91389024863394
FR-460	4.35697022955467	4.58521675679721	4.11600710255912	3.24983739740882		TARA_085_DCM_0.22.3	2.94597929851528	2.55248385067687	1.06973030063797	2.91619083829588
FR-473	4.07683109576643	4.30878786200612	3.8567714238919	3.2005932094094		TARA_085_MES_0.22.3	4.42731015297259	3.13986311189706	2.02087270389822	5.76887873636036
FR-474	3.92197936447618	3.29904050564096	3.4481682432603	3.24900649609295		TARA_085_SRF_0.22.3	2.61832188904975	2.46571262162057	0.917027557943199	2.42731033880694
FR-496	4.12284459688357	3.91387858096478	3.58829754185645	2.55058488965374		TARA_093_DCM_0.22.3	3.13812011171954	3.05994943903909	2.76229563935772	2.79767185970886
FR-500	3.95403219986576	4.28726668346158	3.72451768309434	3.15873737798868		TARA_093_SRF_0.22.3	3.3302699329365	2.89798613609919	2.49975961245304	3.61723538042987
FR-503	3.10867422915118	3.74437298979619	3.84593725832642	2.89928268385754		TARA_094_SRF_0.22.3	3.50627330080657	2.79459794062314	2.21293008803937	3.10131971791773
FR-505	3.36774498788694	3.73744286144462	3.6883711239795	2.72921117458355		TARA_096_SRF_0.22.3	3.12653052819911	2.44367899479123	1.60793112379819	1.99133317918775
FR-506	4.07144044812054	4.12846858043089	3.88862483923505	2.70207207819197		TARA_098_DCM_0.22.3	4.11041069371507	2.95962711397416	1.96650525984566	1.72312945988244
FR-507	3.54928687121584	3.44961625638167	3.83409297035548	2.24440336786787		TARA_098_MES_0.22.3	4.63271221550435	3.11910533651339	1.97985499734916	4.60036114613429
FR-510	3.17544599628829	3.85676755892972	3.87372719661587	3.2734795874154		TARA_098_SRF_0.22.3	3.27342644301166	2.44603054146267	1.58076601520419	1.60682009778629
FR-539	3.61921319224667	3.70818521345156	3.9920653607226	2.98450525234709		TARA_099_SRF_0.22.3	3.33160592177779	2.68690424499345	1.89294779324123	1.26463567843964
FR-542	3.15609140234889	3.82016367010256	4.04702970271685	2.86954192092199		TARA_100_DCM_0.22.3	3.95843941863027	2.86581350495456	2.49621396425895	2.6044021797063
FR-548	4.00160939438818	3.78330065253027	3.90186077653512	3.53217836133601		TARA_100_MES_0.22.3	4.43445475658883	3.29878874598313	2.70292089760829	3.76942890520405
FR-551	4.00080753795717	4.43874342188115	4.17466147219902	3.06948437141293		TARA_100_SRF_0.22.3	3.66898596446292	2.90808601546567	2.44284413385044	3.56921091596805
FR-552	4.01582264500184	4.54247228364842	3.93398084410207	3.18476585161506		TARA_102_DCM_0.22.3	3.91497597389132	2.64840600518144	2.4890154295255	3.09416988407786
FR-558	3.43429970746759	4.05943606445691	3.86060206508363	3.13161431071602		TARA_102_MES_0.22.3	4.20405557064999	3.12608041290011	1.82442697072702	2.46696540653039
FR-568	3.88460570748275	4.31388654259345	4.0203855470953	3.25188378151524		TARA_102_SRF_0.22.3	3.71149801028271	2.45433721723374	2.45980732006845	3.54017429053886
FR-596	3.55216149441521	3.62462827211755	3.75020553342799	2.52418090348484		TARA_109_DCM_0.22.3	3.8610860250935	3.07212713848733	2.61682444202351	3.10051913241328
FR-606	3.98951773537659	4.46056946389424	3.60320174615836	3.10682608900382		TARA_109_MES_0.22.3	4.34604926671627	3.24137495684287	2.42021186533913	2.25213882459729
FR-617	3.39158842276239	3.88032461830011	3.7128230074481	3.01844939691793		TARA_109_SRF_0.22.3	3.88675602793011	3.04086207796864	2.62354571314285	2.80682361870187
FR-626	2.27933179347922	3.40026577684953	3.68829260641479	3.14837401198854		TARA_110_DCM_0.22.3	4.14925791376749	3.05770086678866	2.80218676737613	2.8004141626612
FR-628	3.67356661036814	3.91003934277141	3.61903226322164	2.79652523325687		TARA_110_MES_0.22.3	4.70214054569273	3.43339573409624	2.5941034556092	3.87120816735906
FR-643	4.39502823818597	4.28326519751462	3.76318262085473	3.18560825359241		TARA_110_SRF_0.22.3	3.80489004985191	3.0501367088599	2.69497652735329	3.5246609467101
FR-654	3.94468893373204	4.06014750702254	4.01143514941863	2.67975871789666		TARA_111_DCM_0.22.3	4.05122175375651	2.74723232936837	2.16387566390692	1.9846887858228
FR-664	3.42774620415039	3.79036136735498	3.52084416099366	2.61482383174663		TARA_111_MES_0.22.3	4.53664169992516	3.09092882216787	2.07639794941068	3.5531185218812
FR-666	3.596864409335	3.97388382327384	3.84559582622403	2.90440556652977		TARA_111_SRF_0.22.3	3.89021107215254	2.85343321021081	2.47456975897857	3.79301458572553
FR-667	4.2871690222827	4.45061173723478	4.13049473817829	3.3337606575873		TARA_112_DCM_0.22.3	4.19030570938461	3.11331737021388	2.61639332282775	2.06676117976712
FR-672	3.94923896505475	4.07549893474654	3.9447229269901	3.25045929487473		TARA_112_MES_0.22.3	4.75642372768337	3.51618173350329	2.18310627761336	3.13713865270529
FR-682	3.15621838754589	3.47668342229195	3.8474773515649	3.07290665125102		TARA_112_SRF_0.22.3	3.58146367040104	2.58771769829091	2.47519409243736	1.42160551958875
FR-684	3.9499930315917	4.25440839530606	3.96326799540646	3.02870502494745		TARA_122_DCM_0.22.3	4.34566569497765	3.46396387749177	2.57346584845505	3.00780706645537
FR-696	1.96019975134516	3.69739364321859	3.97127471464195	3.27631907774491		TARA_122_MES_0.22.3	4.73838042309655	3.79347021144704	2.51571184500087	4.46907432505294
FR-716	3.33406775520963	3.46435957588562	3.65905625395095	2.78355833142417		TARA_122_SRF_0.22.3	3.62139416609143	2.72477273713972	2.31274030194202	3.97603388287336
FR-719	4.15526484722086	4.3156252016567	3.75938139333893	3.05067982535207		TARA_123_MIX_0.22.3	4.47677746319082	3.70765386874511	2.4472314378869	2.97932015311972
FR-721	2.50204268005896	3.07022974837993	3.71940564130958	2.27007031199577		TARA_123_SRF_0.22.3	4.10440993623221	3.12306697961862	2.522395563134	3.36619327197889
FR-722	3.49312409753056	3.86134264156694	3.88628656229712	3.40096832612452		TARA_124_MIX_0.22.3	4.32274919391629	3.50862594487783	2.62239736243925	3.3264956088707
FR-723	4.75006204751633	4.14772946779779	4.04068539350701	3.46823263271687		TARA_124_SRF_0.22.3	3.79319303938045	2.99510447859601	2.5271129161265	2.56178999862955
FR-726	3.92749028471491	4.51210881630201	3.82256734826687	3.12692276432077		TARA_125_MIX_0.22.3	4.42530486235204	3.6411893510297	1.6717757557425	3.22101360991006
FR-728	3.44570403543343	3.75995984983518	3.75478016706718	3.26587790862155		TARA_125_SRF_0.22.3	3.51079384724686	2.83205915517939	2.39551253926216	3.95431710878672
FR-730	3.69009140202878	3.76734139392472	3.59913743797695	3.1224368365962		TARA_128_DCM_0.22.3	4.06075169197912	3.07235009814702	2.52355003731329	3.83393205278133
FR-734	4.54979009506324	4.51093342850593	4.14120506590368	3.52220918009114		TARA_128_SRF_0.22.3	4.01307882748404	3.07317698502403	2.37044717768546	4.00251553727087
FR-751	3.10551879469056	4.03536504709803	4.09556804543046	2.91840647347667		TARA_132_DCM_0.22.3	4.6169062634504	2.79641956724402	2.39962461990969	2.85069833831879
FR-759	3.1343067729174	4.17755497477882	4.10356132572711	3.40929490338713		TARA_132_MES_0.22.3	4.60707499238358	3.35961169478206	2.30669280358988	2.19150365905345
FR-767	3.14203792611951	3.30411391213649	3.54863642900941	2.66726499766017		TARA_132_SRF_0.22.3	3.35659074250195	2.56519431485644	2.22884465579694	1.16619528964417
FR-768	4.22195114000369	4.41151817258637	3.7328956201457	3.58657392399871		TARA_133_DCM_0.22.3	4.13401415553817	3.06895824560486	2.32316616643717	3.29177567520914
FR-770	3.67434151383601	3.67183338603871	3.6344747475093	2.06736859643003		TARA_133_MES_0.22.3	4.54480631380616	3.26528459391331	2.09319702962621	4.95053175365716
FR-772	3.3913116097663	3.6477260283247	3.97352824305262	2.30494736651796		TARA_133_SRF_0.22.3	3.8371491134602	3.01757263546124	2.23151096181631	2.15089935568609
FR-780	4.22701741929895	4.08537214355238	4.12507307665362	2.62754916838725		TARA_137_DCM_0.22.3	4.3081952728821	3.08193023533353	2.98971599942543	4.92740602691539
FR-783	3.34532182075133	4.20460785719479	4.08428545929596	3.50091933589496		TARA_137_MES_0.22.3	4.53720109791017	3.48208647433248	2.2637098108872	2.79725684296923
FR-788	4.14559334503948	4.31256891298853	4.1454939644695	3.21192055934942		TARA_137_SRF_0.22.3	3.64755759341492	2.75826753113714	2.50590612898627	2.95782175555217
FR-790	3.93422484664383	4.19106697747356	3.71638118574812	2.42250043611713		TARA_138_DCM_0.22.3	4.2315046003381	2.60365389555857	2.24433874080522	3.24216450842178
FR-792	4.14281593436827	4.23756434721619	3.83874058374727	3.31657304849401		TARA_138_MES_0.22.3	4.64196376966747	3.61372010774036	2.43225801828646	3.47060461093978
FR-812	4.1487334717135	4.4278971392695	4.04055587971385	3.70737521862991		TARA_138_SRF_0.22.3	3.46694050589504	2.61202326063206	3.01442430709526	1.48177320200168
FR-817	3.39670119437776	3.78572446510123	3.93361514099709	2.8338069235388		TARA_140_SRF_0.22.3	3.8697675963479	2.79499564054983	2.6420910171385	2.79236536399126
FR-820	3.33238056413795	3.65524994275871	3.79951912476263	2.49813076526833		TARA_141_SRF_0.22.3	3.83571105356972	2.64587240952216	2.3782102203639	2.93358348645701
FR-824	2.70650743421331	3.26261988120428	4.06492243815762	2.53358324182805		TARA_142_DCM_0.22.3	4.13695724007434	2.96186893202236	2.42645578836522	2.41002990314398
FR-825	3.32035984878169	3.6500351011643	3.84719693638368	2.89438297658917		TARA_142_MES_0.22.3	4.32162101650753	3.47187878893139	2.20011236408114	3.80287268366538
FR-826	3.88703064096728	4.08343753852595	4.02455212754428	3.18126053926608		TARA_142_SRF_0.22.3	4.14242834769856	2.91270893102571	2.1058721561331	2.33168846948305
FR-827	3.43815373690612	3.81504677564819	4.03181710413416	3.00276653693187		TARA_145_MES_0.22.3	4.63490475043124	3.40077552538862	2.04054250531367	5.11120220758046
FR-828	3.73937500952449	4.18531186258345	3.72899597945161	2.5180632365972		TARA_145_SRF_0.22.3	4.51936342245995	3.37167847080476	2.20088805995574	2.98786155220417
FR-829	4.01445326614202	4.43787234409257	3.7548779201075	3.3738471713752		TARA_146_MES_0.22.3	4.6525927396303	3.34052279240967	2.15660124102529	5.03804470688527
FR-830	2.60931301045641	2.63479030257565	3.06620785731007	2.05243532823211		TARA_146_SRF_0.22.3	4.314073375611	3.00112166440954	2.03863588159489	2.7438675738638
FR-835	3.0682586677493	3.89848851981717	3.9197992432247	2.9412174899178		TARA_148_SRF_0.22.3	4.23936354863317	2.86748795173601	2.23422213251716	2.9425518650259
						TARA_148b_MES_0.22.3	4.89174531976552	3.45630318589807	2.39376850792099	3.98505113293447
						TARA_149_MES_0.22.3	4.56374224405776	3.27999682557097	2.05585462581801	4.90918920014785
						TARA_149_SRF_0.22.3	4.25519533669456	2.86203152503276	2.02101503723564	3.19842236331796
						TARA_150_DCM_0.22.3	4.01237932972226	3.04089635387644	2.45562004906276	2.14535873142123
						TARA_150_SRF_0.22.3	4.12640233461324	2.93410147307952	2.12262251965173	1.87966026875829
						TARA_151_DCM_0.22.3	4.49198153123108	3.09402747401247	2.44800171502833	2.89979596974617
						TARA_151_SRF_0.22.3	3.96610410090019	2.85243411436764	2.11398826633936	2.22094445004253
						TARA_152_MES_0.22.3	4.57485823145029	3.31522967558298	2.09938915979818	3.14043648049888
						TARA_152_MIX_0.22.3	4.26614347865808	3.26738438013177	1.805772635951	2.69776744739964
						TARA_152_SRF_0.22.3	4.09643717659887	3.25889778320175	1.85702380324263	2.58246149505006

## Sheet: Figure 4
	Spearman correlation
sample	MetaPhlAn2	Kraken	mOTUs 2
M1.1-V1	0.4469694	0.3159994	0.7238642
M1.1-V2	0.4538127	0.3423899	0.6957206
M1.1-V3	0.4720027	0.3384347	0.7080209
M1.2-V1	0.5513591	0.3514127	0.7135436
M1.2-V2	0.5397089	0.2985964	0.7394184
M1.2-V3	0.5291087	0.4137765	0.8040817
M1.3-V1	0.4544490	0.4015794	0.8146341
M1.3-V2	0.5783391	0.4142065	0.8729496
M1.3-V3	0.5206502	0.4213609	0.8797072
M1.4-V2	0.3331322	0.3759501	0.7883962
M1.4-V3	0.3547930	0.4260733	0.7424574
M2.1-V1	0.4755199	0.3246902	0.7957833
M2.1-V2	0.4215075	0.3272893	0.6940908
M2.1-V3	0.3276787	0.2903125	0.7888609
M2.2-V2	0.2868585	0.3555082	0.8004647
M2.2-V3	0.2326068	0.3171669	0.7581466
M2.3-V1	0.2918750	0.2212524	0.7898779
M2.3-V2	0.3219662	0.2703005	0.8126406
M2.3-V3	0.4601209	0.2532383	0.7807802
M2.4-V1	0.3331421	0.3626349	0.7215351
M2.4-V2	0.3579390	0.2563499	0.7404852
M2.4-V3	0.3476783	0.2620431	0.7025670
M2.5-V1	0.4284110	0.3789538	0.7716925
M2.5-V2	0.3960372	0.2938641	0.6602218
M3.3-V3	0.4531157	0.4412242	0.7270358
M3.4-V2	0.3524744	0.4198915	0.6761896
M3.5-V1	0.4982472	0.4966755	0.5665605
M4.1-V3	0.5177785	0.4981348	0.8150585
M4.2-V2	0.5254503	0.3573056	0.8434900
M4.2-V3	0.5260494	0.4909263	0.8113659
M4.3-V1	0.5842739	0.4062025	0.6522432
M4.4-V1	0.5871225	0.4057276	0.8155415
M4.4-V3	0.5445612	0.4034003	0.8023902
M4.5-V3	0.4851221	0.4579467	0.8344625
M4.6-V2	0.5339660	0.3976795	0.7494719
M4.6-V3	0.5088420	0.4490681	0.8913710

[truncated: 2 more sheets: Figure 5A, Figure 5B]
